# Supplementary material for: Grading system for periodontitis by analyzing levels of periodontal pathogens in saliva
Source: PLoS One. 2018 Nov 26;13(11):e0200900. doi: 10.1371/journal.pone.0200900 (PMC6257921; doi:10.1371/journal.pone.0200900)
Supplement: S1 Dataset — (XLSX) [file pone.0200900.s005.xlsx]

## Sheet: 1.Bacterial copies
Subject no	Classification	Total bacteria	Aa	Pg	Tf	Td	Pi	Fn	Pa	Cr	Ec
1	CP_S	6.93531	0	6.65217	5.85995	5.71982	5.73702	5.76814	5.55704	5.45347	3.31201
2	CP_E	6.83711	0.215304	4.79109	2.37721	2.53806	0	5.30103	4.58879	3.2266	4.17567
3	CP_S	6.3149	1.07869	5.65907	4.49849	4.25502	5.16624	5.10163	4.3937	3.98557	2.60321
4	CP_M	6.39522	0.286977	5.32827	3.48501	4.24856	5.21252	5.34429	4.28108	4.1315	4.21806
5	CP_E	6.61239	4.22137	6.26097	5.35128	5.28687	5.20346	5.34259	5.09965	4.95554	3.34648
6	CP_M	6.80779	0.247692	5.82889	4.74484	5.12112	6.15317	5.5691	3.88865	4.48026	4.13562
7	CP_S	7.28109	0.192184	5.50261	5.33718	4.42753	5.92286	5.46498	4.65692	4.19914	4.82623
8	CP_M	5.76901	1.6151	5.49431	3.47271	3.84982	4.19486	4.50698	3.51863	3.44428	2.77395
9	CP_M	7.91315	3.53966	5.7201	3.97621	4.50461	3.96497	6.31305	5.83707	4.05789	4.62669
10	CP_M	6.99969	0	4.82622	4.30434	3.80104	5.50986	5.02479	4.28033	4.42695	4.6845
11	CP_M	7.47158	0.30274	5.78919	5.12278	4.73166	6.52187	6.09349	5.4502	4.45929	4.36033
12	CP_M	6.68553	0.870306	5.42931	4.06395	4.99175	5.27012	5.15854	4.72149	3.70781	0.50655
13	CP_S	6.97996	3.96776	6.19846	5.01725	5.26675	3.94983	5.52833	5.22022	4.48004	4.55898
14	CP_S	7.28352	0	6.59146	5.46339	5.87862	6.17869	5.89401	5.22916	5.22308	3.9999
15	CP_E	7.44369	0	5.60586	4.8463	0	5.54923	5.96199	4.40458	5.39762	5.96417
16	Healthy	7.2276	0.242807	4.7743	1.44168	3.41342	1.99053	5.77094	4.86726	1.73154	3.25902
17	Healthy	5.72894	1.5285	0.670055	0	1.71393	0	3.74077	3.34333	0	1.74272
18	Healthy	6.70762	0.632223	4.0669	2.00804	3.94195	4.66331	5.05283	4.27893	3.26641	3.02721
19	Healthy	6.24208	1.07764	3.53271	2.61204	3.02148	3.91698	3.93101	2.40384	1.54559	2.41286
20	Healthy	6.25909	1.11942	4.46003	0	1.18175	1.86675	4.6073	4.49399	3.14434	3.14802
21	Healthy	5.66985	3.39232	2.80315	0.750486	0.987013	2.50617	4.42924	2.48674	0	1.86178
22	Healthy	5.75405	4.26997	2.79319	3.38037	2.76071	4.65666	4.59091	4.00246	3.5385	2.99763
23	Healthy	6.67182	4.94815	4.88641	3.87494	3.69605	3.71426	5.24	4.50353	4.75709	4.36319
24	CP_S	5.61159	2.52875	5.08023	4.16538	5.19737	3.63939	4.61294	4.12619	4.26094	3.85455
25	CP_S	6.72259	3.3297	5.16567	4.13991	4.15695	4.94524	4.70055	2.67887	4.9105	2.82333
26	CP_M	7.45882	0.380696	5.67913	4.013	4.56836	5.90872	5.9885	5.28878	4.65941	4.62949
27	Healthy	6.1014	2.02373	2.1927	0	1.14691	0	4.29717	2.85319	2.66813	2.63439
28	Healthy	5.55886	1.98918	2.54683	1.8752	0.744784	0	3.83393	3.41189	2.05667	1.92437
29	Healthy	6.64113	1.46008	4.4881	0	2.27884	0	5.04837	4.18076	3.38934	3.03306
30	Healthy	7.24897	2.00405	4.41903	1.31452	3.40366	0	5.26116	4.76718	3.02346	3.55832
31	Healthy	6.66826	1.15581	3.48171	1.68308	3.00391	0	5.12161	4.0552	3.70597	3.32724
32	Healthy	6.32134	1.08159	3.0617	0	0.269943	0	4.64945	3.61623	3.69367	3.08961
33	CP_M	6.47325	1.13293	5.71487	4.26727	4.66603	5.23988	4.95685	4.0394	4.91682	3.7203
34	Healthy	6.47583	1.22612	3.74944	2.45175	1.97334	0	4.81497	3.81296	2.42459	3.69535
35	Healthy	6.00515	1.30039	2.60126	2.2499	3.05581	1.41579	4.60987	3.25253	2.16256	1.94853
36	CP_M	7.16728	0	5.92924	5.3222	5.17387	4.92239	5.67595	4.95547	5.38281	4.67655
37	CP_E	6.03064	0.861459	4.32018	3.48469	3.59039	0	4.93569	4.49781	3.81321	3.39539
38	CP_S	6.69186	0	5.31756	4.16778	4.82892	4.74753	5.18143	4.09838	4.68315	5.41925
39	CP_S	6.77453	0.339833	5.95009	5.18369	5.12395	5.81327	5.65448	5.09757	5.07176	4.21119
40	CP_S	6.97182	0	5.76351	4.6883	5.02837	5.73744	5.46596	5.0715	4.47405	4.3795
41	Healthy	7.26148	0.708814	5.08387	0	3.57316	4.18571	5.54292	4.85144	2.03237	2.75607
42	Healthy	6.9717	0.87054	5.16023	0	2.22916	2.85572	5.44426	4.60138	2.68798	3.10229
43	Healthy	7.25497	0.123624	4.7378	0	2.42046	0	5.84446	4.32623	4.22978	4.40105
44	Healthy	6.49761	0.715018	2.84718	0	2.27348	0	4.19859	3.22539	0.943426	3.17261
45	Healthy	7.41192	0.474442	0	0	2.12097	0	4.84114	4.29875	0.776197	1.19194
46	Healthy	6.40675	0.693638	2.11771	0	2.3043	3.63411	3.8234	2.20325	1.56013	3.33852
47	Healthy	7.19529	1.08209	0.524675	0	2.55304	0	3.82342	0	0	2.44477
48	Healthy	6.82603	1.20057	3.57903	0	2.47672	3.10147	4.37818	3.51745	2.0527	1.73644
49	Healthy	6.34961	0.693752	3.78371	0	3.07135	0	4.93457	4.04947	3.15642	2.72205
50	CP_E	7.16359	0.809469	4.68647	0	2.54666	3.86714	5.80223	4.57304	3.17994	4.18808
51	Healthy	6.43591	1.07786	4.44991	3.27558	3.60743	3.49781	4.37151	3.27619	3.31615	4.13554
52	Healthy	6.48734	0.85301	3.02583	0	0.884511	3.02307	4.35372	3.26159	1.82599	3.72246
53	Healthy	6.7384	1.06329	4.64549	0	3.32613	0	5.33243	4.3318	3.65612	4.36825
54	CP_M	6.80581	4.66568	5.26264	4.44456	4.25723	4.63272	4.79041	3.91995	4.9226	4.34352
55	Healthy	6.48172	0.0148753	0	0	0.412986	2.99688	4.2402	3.7735	0	3.86102
56	Healthy	5.7398	0	3.43978	3.21648	3.26342	0	4.55615	2.82281	3.44242	2.83366
57	Healthy	7.05376	0	3.92729	2.9412	3.98968	0	4.9471	4.43386	4.06584	3.38605
58	CP_E	5.55439	0.666266	0	0	1.34954	0	1.66811	0	0	2.27397
59	Healthy	7.4699	0	5.25732	0	0	3.48258	5.92198	4.89414	3.43068	4.03716
60	Healthy	7.48772	0	5.28544	0	2.9653	0	6.2801	5.05891	5.26003	2.62743
61	Healthy	7.18288	0	5.02882	0	3.1892	1.52438	5.5856	4.62915	2.10327	2.58668
62	CP_E	7.16544	5.05029	4.001	3.89725	4.44179	0	5.51387	4.95161	4.5838	3.98093
63	Healthy	6.46116	0.358297	3.05209	0	2.12159	2.82666	4.65566	3.9533	2.80081	2.18019
64	Healthy	6.20778	0	4.52018	3.26209	3.58433	0	4.39595	3.75764	3.35211	2.4866
65	Healthy	6.89919	4.84396	4.84752	3.02337	3.78315	5.3062	5.17361	4.19522	4.1955	4.32209
66	CP_E	5.44895	0	3.52801	0.021808	1.23901	3.27275	4.10851	2.86452	2.99989	3.36146
67	CP_E	6.68467	0	5.46459	4.26908	4.48241	5.51781	4.94153	4.39092	4.69244	4.39544
68	CP_E	6.63608	0	4.53759	0	3.23064	0	5.03089	4.94658	4.30783	4.28021
69	CP_M	7.37683	0	5.14193	3.81375	4.24623	5.23503	5.06501	4.35885	4.17173	3.82907
70	CP_S	7.99295	2.75135	6.18311	4.98982	5.31315	5.04787	6.49068	5.86193	5.48826	5.06829
71	Healthy	6.89365	0	4.80363	0	2.34395	3.03935	5.18349	4.66422	2.78003	3.54718
72	Healthy	7.11278	4.92597	4.35542	0	0.995469	0	4.84121	1.30723	4.1554	4.83042
73	Healthy	7.45655	5.10429	5.07667	0	1.0424	0	6.04409	5.16074	3.48196	4.07397
74	CP_E	7.34634	6.21058	4.68987	0	2.59464	0	5.41377	4.11598	3.17565	5.31302
75	Healthy	6.57716	0	4.21597	0	2.13542	0	4.10316	4.38111	3.2993	3.74105
76	Healthy	5.75373	1.79296	3.21808	0	2.37399	4.70725	2.87648	2.06163	3.24097	3.3031
77	CP_E	7.02909	2.10188	5.29907	0	2.32421	3.84621	6.11534	4.74973	4.8873	5.41506
78	CP_E	7.10342	0	5.38765	0	2.11041	0	5.31708	4.7324	3.75564	4.24212
79	CP_S	6.9807	0	6.23882	4.51575	5.18543	5.69192	5.16765	5.16928	4.93823	3.75846
80	CP_S	7.14582	5.53458	6.39737	5.61354	4.24665	4.78616	6.14032	5.28282	5.26406	4.86987
81	CP_S	6.27043	2.42169	5.10014	3.99912	3.68302	4.68058	4.42401	3.54805	4.15588	3.56471
82	CP_M	6.62279	5.4249	4.2088	2.76123	3.14399	5.00439	4.67716	2.49499	4.02194	5.04869
83	CP_M	6.73106	5.10785	5.02157	4.30974	4.99613	5.43475	5.03808	4.20393	3.86842	5.02145
84	Healthy	7.15071	5.91108	4.71736	0	2.58323	4.08215	5.25024	4.16461	0.362965	3.21581
85	Healthy	7.29891	5.8677	3.71717	0	1.89009	0	4.91934	0	1.19463	1.95801
86	Healthy	6.48893	4.34061	2.37629	2.40563	3.25385	4.19674	4.51605	3.41449	2.71841	3.60859
87	Healthy	6.05681	4.57773	3.03565	0	1.17389	0	4.44567	2.98883	2.19977	3.01023
88	CP_M	6.61522	4.67735	5.95971	5.366	5.38424	5.73058	5.67176	4.01657	5.27434	4.32122
89	CP_S	6.55483	3.76204	5.95878	5.31888	4.88977	5.94959	5.48433	4.78771	4.82255	3.69892
90	Healthy	6.25022	0	2.79492	0	0	2.46525	4.5901	3.18583	2.62211	3.62844
91	Healthy	6.55517	3.93791	4.70994	2.75153	3.84014	0	4.94562	4.07285	4.22686	3.49381
92	CP_E	6.82277	0	3.92774	0	1.5239	2.61321	5.05012	4.19856	3.66884	2.03316
93	Healthy	6.93575	0.131465	4.55467	0	1.98499	0	4.67617	4.60706	3.22551	4.14416
94	Healthy	6.90417	0	5.31127	3.5479	4.03715	4.68128	5.14146	4.68156	4.5285	4.8316
95	Healthy	7.03247	0	3.58536	0	0.580043	0	5.00702	3.81405	3.80647	4.55057
96	Healthy	6.58698	0.0616028	3.37612	0	2.01426	0	4.68755	3.84676	2.14207	2.90021
97	Healthy	6.6731	1.20644	4.34449	2.52676	1.99072	0	4.67048	4.54377	3.48548	3.50498
98	CP_E	7.33163	2.39222	4.75882	3.20147	2.97734	5.08586	4.56218	4.67581	4.35727	4.44567
99	CP_E	6.65376	0.775179	5.26402	3.66486	3.68283	5.95992	4.9963	4.2289	4.54155	3.75111
100	CP_M	7.06621	-1.71294	5.15689	3.74283	4.95566	5.33339	5.63209	4.95942	4.9584	5.31748
101	CP_S	7.27484	0	4.70041	4.00403	3.73067	4.04136	5.51566	3.88567	4.32844	4.81577
102	CP_E	6.24273	0	5.29967	4.27905	4.00411	4.96239	4.95253	4.03856	4.19273	3.78196
103	CP_S	6.73999	0	5.6453	4.90552	5.01951	4.19114	5.5225	5.20424	4.92147	3.24641
104	CP_E	6.01932	4.60996	4.97743	4.16253	4.53025	0	5.04752	4.14293	3.46388	3.62548
105	CP_E	7.69029	5.48423	6.83183	5.39869	6.04743	5.52892	5.9344	6.0073	5.58746	5.58418
106	Healthy	7.17651	0	5.65096	4.11065	5.34079	4.93565	5.38684	3.44685	4.48891	4.98682
107	CP_S	7.54854	0	5.78826	4.22843	5.24676	5.58903	5.7115	5.22735	4.95966	5.32242
108	CP_M	6.67619	0	6.17302	5.06867	5.53095	4.97394	5.387	4.25363	5.16145	3.66421
109	CP_S	7.39324	0	5.81336	4.83953	5.39715	4.74907	5.54922	4.91224	4.39281	3.50127
110	CP_S	6.56605	0	5.94756	4.48177	4.2762	4.98249	5.29794	3.69801	5.33567	4.05922
111	CP_E	6.21236	0	5.19881	4.73594	4.84024	5.13671	4.73667	4.42031	4.59697	3.4942
112	CP_S	7.18106	0	5.34278	5.12522	5.90084	5.98626	5.34359	3.94731	4.63191	4.17936
113	CP_M	6.86109	3.17967	6.20697	4.41906	4.63708	5.87874	5.35993	5.4106	5.20411	4.80586
114	CP_E	6.57147	-1.70206	5.54511	4.81921	0	4.3092	5.37582	4.37619	4.64889	3.93957
115	CP_M	7.02648	-1.38529	5.75177	4.68628	2.10356	4.7003	5.54694	4.84598	4.59496	4.8704
116	CP_M	7.23405	4.26553	5.6833	4.94224	5.04384	4.80116	5.67298	4.95198	5.13211	5.11494
117	CP_E	6.65936	5.03395	4.8336	4.34931	3.49491	4.8949	5.35812	4.0271	4.78132	4.54213
118	CP_E	7.2177	-1.36316	2.50788	4.13791	4.7696	4.36074	5.12309	3.96449	4.5221	4.75682
119	CP_S	7.18869	3.87594	6.16616	4.77927	5.31252	5.74257	5.54393	5.17471	4.94485	4.76606
120	CP_S	6.45187	-0.547785	5.76642	4.70566	4.67085	4.44003	4.60251	3.07595	3.49356	4.02713
121	CP_S	7.40136	2.91846	6.65705	4.62769	5.18132	5.65902	5.70495	5.48444	5.16418	5.58234
122	CP_S	6.89217	-1.83782	6.1356	5.37745	4.98233	5.30375	5.59349	5.08013	4.84457	4.01087
123	Healthy	6.13907	0	5.23881	3.52881	3.62359	4.18639	4.68538	4.13701	3.65566	3.98834
124	CP_S	7.07752	-1.80372	5.5091	5.02057	4.95082	5.03515	5.05978	4.12295	5.09898	4.29932
125	Healthy	6.25113	-0.979262	3.74794	1.29532	0	3.68406	4.46266	3.67033	3.73414	4.25385
126	Healthy	7.07775	0.748962	4.29408	4.12804	4.39191	4.66411	5.18634	3.83633	0.916544	0.0796183
127	CP_M	7.28969	-1.77218	6.6057	5.73575	5.93479	5.21143	5.83799	5.29348	5.27266	5.07727
128	Healthy	7.22052	0	5.28937	4.15898	3.87981	0	5.52248	4.8916	4.36142	4.8813
129	CP_M	6.9001	2.98514	5.45135	4.44331	4.74692	0	5.16079	4.34147	4.85538	4.3555
130	CP_S	6.67711	3.68191	5.72629	4.18338	5.31337	5.42448	5.51945	5.13963	4.66003	4.13156
131	CP_M	7.0518	-1.25322	5.84722	4.36689	4.78232	4.9378	5.41718	4.6936	4.23218	4.48295
132	CP_M	7.06424	3.21032	4.87815	3.46487	4.72401	5.10534	4.91126	4.77203	4.34577	4.4735
133	CP_M	6.27464	-1.09156	5.16323	3.14253	4.68598	4.21216	4.7214	2.48852	4.5764	4.01878
134	Healthy	5.96155	-2.24687	4.00753	3.02775	3.95167	3.6228	4.52916	3.86126	3.16798	3.73799
135	CP_M	7.16067	4.60161	0	0	0.11779	0	5.57219	3.122	2.27422	4.25867
136	Healthy	6.32067	-2.13139	0	0	0.562052	0	3.26796	0	0.730887	2.84698
137	CP_E	7.36144	-1.05868	6.23373	5.54113	5.49936	4.83756	5.40899	5.11329	4.88027	3.92621
138	CP_E	7.2207	2.1509	4.81227	3.93545	4.68977	4.02906	5.20227	3.94094	4.01264	4.53905
139	CP_S	7.05189	2.43497	5.67282	4.99365	5.24212	4.4707	5.44032	5.1308	4.58482	4.59458
140	CP_M	6.66982	-1.93169	5.6343	4.76832	5.0584	4.50653	5.11256	4.81289	4.8441	3.72141
141	Healthy	6.6337	1.62321	4.03692	1.93633	2.69903	0	4.73163	3.97298	3.35734	3.2249
142	CP_M	7.2666	-1.38528	5.92662	5.08753	5.19919	5.08939	5.44066	4.82677	4.86486	4.75252
143	CP_E	6.85326	4.46225	3.77162	3.63414	4.10582	0	5.42332	3.97402	4.12774	4.22676
144	CP_E	6.60209	4.23261	3.16847	4.66368	0	4.85532	5.51378	3.91306	4.43267	4.37864
145	CP_M	7.04588	4.4859	5.57412	2.51395	4.59624	0	5.5661	4.91868	4.93349	4.68099
146	Healthy	6.27137	-0.613359	4.83414	3.26104	3.99249	4.64269	4.14434	4.58922	3.7377	3.00398
147	Healthy	6.63258	3.9447	5.69453	4.60984	4.76028	4.63353	5.19221	4.38639	4.44536	3.79548
148	CP_M	7.09505	-2.19539	6.00661	4.0592	5.17111	4.92575	5.3566	5.03226	5.01508	4.06297
149	CP_S	7.0606	4.75675	6.15405	5.61928	5.44093	5.81545	5.75237	5.05132	5.22572	4.7952
150	CP_M	7.37212	0	5.72985	4.6994	4.80687	5.55525	5.47034	4.28677	5.06209	5.58706
151	CP_S	7.76375	0	5.75633	4.22184	3.23615	5.17315	5.99363	5.85876	4.9971	5.4646
152	CP_M	6.84227	0	5.24213	3.45244	4.27414	4.55364	5.06745	4.8585	4.50489	4.05802
153	CP_S	7.19792	0	5.37983	4.45001	5.09634	5.14411	5.45105	3.10742	4.98436	4.56823
154	CP_M	6.82132	-1.0194	5.61706	3.64585	4.47304	5.11109	5.30238	4.98271	4.76403	4.06381
155	CP_M	7.54537	2.67644	6.32037	5.31444	5.38812	5.49978	5.85898	5.70795	5.20238	4.69064
156	CP_S	6.548	-0.652161	5.44746	4.69716	4.55202	4.89964	5.10605	4.05694	4.71253	3.55051
157	CP_E	6.61361	-2.29138	4.78004	3.54872	0	3.34636	5.00149	4.45652	4.25776	4.4399
158	CP_E	6.66834	-1.33356	5.23048	3.96985	3.82215	4.0097	5.24364	4.44368	4.49095	4.20225
159	CP_M	7.02617	-1.1153	5.7605	4.76617	4.78965	4.71405	5.3199	4.92468	4.79505	4.77643
160	CP_S	7.38547	-1.28577	5.19295	3.78328	4.54319	4.14452	5.4815	5.11122	4.25324	4.07464
161	Healthy	6.95228	0	5.15809	4.3512	4.37656	4.20115	5.32553	4.08707	4.73755	4.88509
162	CP_M	6.42213	3.12862	5.07966	3.76504	4.19342	4.90327	5.14491	4.43278	4.17303	3.56528
163	CP_M	7.18012	3.99252	5.86327	4.94945	4.39147	5.05493	5.86996	5.01411	4.66522	4.49698
164	CP_M	7.3031	0	5.65311	4.36821	4.52746	4.48717	5.67762	4.69735	4.77662	5.18752
165	CP_S	7.40437	3.84217	6.48562	5.67705	5.7844	6.07323	5.92847	5.12256	5.25716	5.46797
166	CP_M	6.62783	-1.77906	5.93902	5.36655	5.13872	6.18221	5.64902	4.98031	5.21658	4.23416
167	CP_E	7.40045	0	5.62536	4.81259	4.84669	5.90623	5.97694	5.40148	5.10763	4.42506
168	CP_E	6.63144	-2.18699	4.42855	4.08061	3.94342	5.10325	4.96894	3.34223	4.55329	4.48447
169	CP_S	7.29146	-1.22265	6.07778	4.87561	4.85688	5.5691	5.7138	5.21688	4.78188	5.21086
170	CP_E	6.83033	-2.11264	6.30364	5.10737	4.99879	5.75337	5.77145	4.22488	5.03405	4.76126

## Sheet: 2.ROC analysis
Pg								Tf								Td								Pi								Cr								Fn								Pa
Cutoff >	Sensitivity	95% CI	Specificity	95% CI	LR +	LR -		Cutoff >	Sensitivity	95% CI	Specificity	95% CI	LR +	LR -		Cutoff >	Sensitivity	95% CI	Specificity	95% CI	LR +	LR -		Cutoff >	Sensitivity	95% CI	Specificity	95% CI	LR +	LR -		Cutoff >	Sensitivity	95% CI	Specificity	95% CI	LR +	LR -		Cutoff >	Sensitivity	95% CI	Specificity	95% CI	LR +	LR -		Cutoff >	Sensitivity
0.2623	0.9811	0.9335 to 0.9977	0.04688	0.009773 to 0.1309	1.0294	0.4032		0.0109	0.9245	0.8567 to 0.9669	0.5313	0.4023 to 0.6572	1.9725	0.1421		0.0589	0.9623	0.9062 to 0.9896	0.04688	0.009773 to 0.1309	1.0096	0.8042		0.7079	0.8868	0.8106 to 0.9401	0.4844	0.3575 to 0.6127	1.7199	0.2337		0.1815	0.9906	0.9486 to 0.9998	0.0625	0.01729 to 0.1524	1.0566	0.1504		2.272	0.9906	0.9486 to 0.9998	0	0.0 to 0.05601	0.9906			0.6536	0.9906
0.5974	0.9811	0.9335 to 0.9977	0.0625	0.01729 to 0.1524	1.0465	0.3024		0.3861	0.9151	0.8449 to 0.9604	0.5313	0.4023 to 0.6572	1.9524	0.1598		0.1939	0.9528	0.8933 to 0.9845	0.04688	0.009773 to 0.1309	0.9997	1.0068		1.47	0.8868	0.8106 to 0.9401	0.5	0.3723 to 0.6277	1.7736	0.2264		0.5469	0.9906	0.9486 to 0.9998	0.07813	0.02585 to 0.1730	1.0746	0.1203		3.072	0.9906	0.9486 to 0.9998	0.01563	0.000396 to 0.08401	1.0063	0.6014		1.684	0.9906
1.394	0.9811	0.9335 to 0.9977	0.07813	0.02585 to 0.1730	1.0642	0.2419		1.023	0.9151	0.8449 to 0.9604	0.5469	0.4175 to 0.6718	2.0196	0.1552		0.3415	0.9528	0.8933 to 0.9845	0.0625	0.01729 to 0.1524	1.0163	0.7552		1.696	0.8868	0.8106 to 0.9401	0.5156	0.3873 to 0.6425	1.8307	0.2196		0.7535	0.9906	0.9486 to 0.9998	0.09375	0.03519 to 0.1930	1.0931	0.1003		3.504	0.9906	0.9486 to 0.9998	0.03125	0.003807 to 0.1084	1.0226	0.3008		2.132	0.9906
2.155	0.9811	0.9335 to 0.9977	0.09375	0.03519 to 0.1930	1.0826	0.2016		1.305	0.9151	0.8449 to 0.9604	0.5625	0.4328 to 0.6863	2.0917	0.1509		0.4875	0.9528	0.8933 to 0.9845	0.07813	0.02585 to 0.1730	1.0336	0.6041		1.929	0.8868	0.8106 to 0.9401	0.5313	0.4023 to 0.6572	1.892	0.2131		0.8464	0.9906	0.9486 to 0.9998	0.1094	0.04512 to 0.2125	1.1123	0.0859		3.782	0.9906	0.9486 to 0.9998	0.04688	0.009773 to 0.1309	1.0393	0.2005		2.304	0.9906
2.284	0.9811	0.9335 to 0.9977	0.1094	0.04512 to 0.2125	1.1016	0.1728		1.378	0.9151	0.8449 to 0.9604	0.5781	0.4482 to 0.7006	2.169	0.1469		0.571	0.9528	0.8933 to 0.9845	0.09375	0.03519 to 0.1930	1.0514	0.5035		2.228	0.8868	0.8106 to 0.9401	0.5469	0.4175 to 0.6718	1.9572	0.207		0.93	0.9906	0.9486 to 0.9998	0.125	0.05554 to 0.2315	1.1321	0.0752		3.823	0.9906	0.9486 to 0.9998	0.0625	0.01729 to 0.1524	1.0566	0.1504		2.445	0.9906
2.442	0.9811	0.9335 to 0.9977	0.125	0.05554 to 0.2315	1.1213	0.1512		1.562	0.9151	0.8449 to 0.9604	0.5938	0.4637 to 0.7149	2.2528	0.143		0.6624	0.9528	0.8933 to 0.9845	0.1094	0.04512 to 0.2125	1.0698	0.4314		2.486	0.8868	0.8106 to 0.9401	0.5625	0.4328 to 0.6863	2.027	0.2012		1.069	0.9906	0.9486 to 0.9998	0.1406	0.06637 to 0.2502	1.1527	0.0669		3.829	0.9906	0.9486 to 0.9998	0.07813	0.02585 to 0.1730	1.0746	0.1203		2.488	0.9906
2.527	0.9717	0.9195 to 0.9941	0.125	0.05554 to 0.2315	1.1105	0.2264		1.779	0.9151	0.8449 to 0.9604	0.6094	0.4793 to 0.7290	2.3428	0.1393		0.8146	0.9528	0.8933 to 0.9845	0.125	0.05554 to 0.2315	1.0889	0.3776		2.56	0.8868	0.8106 to 0.9401	0.5781	0.4482 to 0.7006	2.1019	0.1958		1.37	0.9906	0.9486 to 0.9998	0.1563	0.07756 to 0.2686	1.1741	0.0601		3.882	0.9906	0.9486 to 0.9998	0.09375	0.03519 to 0.1930	1.0931	0.1003		2.492	0.9811
2.574	0.9717	0.9195 to 0.9941	0.1406	0.06637 to 0.2502	1.1307	0.2013		1.906	0.9151	0.8449 to 0.9604	0.625	0.4951 to 0.7430	2.4403	0.1358		0.9358	0.9528	0.8933 to 0.9845	0.1406	0.06637 to 0.2502	1.1087	0.3357		2.72	0.8774	0.7994 to 0.9331	0.5781	0.4482 to 0.7006	2.0796	0.2121		1.553	0.9906	0.9486 to 0.9998	0.1719	0.08905 to 0.2868	1.1962	0.0547		4.017	0.9906	0.9486 to 0.9998	0.1094	0.04512 to 0.2125	1.1123	0.0859		2.587	0.9717
2.697	0.9717	0.9195 to 0.9941	0.1563	0.07756 to 0.2686	1.1517	0.1811		1.972	0.9151	0.8449 to 0.9604	0.6406	0.5110 to 0.7568	2.5462	0.1325		0.9912	0.9528	0.8933 to 0.9845	0.1563	0.07756 to 0.2686	1.1293	0.302		2.841	0.8774	0.7994 to 0.9331	0.5938	0.4637 to 0.7149	2.16	0.2065		1.646	0.9906	0.9486 to 0.9998	0.1875	0.1008 to 0.3046	1.2192	0.0501		4.106	0.9906	0.9486 to 0.9998	0.125	0.05554 to 0.2315	1.1321	0.0752		2.751	0.9623
2.794	0.9717	0.9195 to 0.9941	0.1719	0.08905 to 0.2868	1.1734	0.1646		2.129	0.9151	0.8449 to 0.9604	0.6563	0.5270 to 0.7705	2.6625	0.1294		1.019	0.9528	0.8933 to 0.9845	0.1719	0.08905 to 0.2868	1.1506	0.2746		2.926	0.8774	0.7994 to 0.9331	0.6094	0.4793 to 0.7290	2.2463	0.2012		1.779	0.9906	0.9486 to 0.9998	0.2031	0.1128 to 0.3223	1.2431	0.0463		4.126	0.9811	0.9335 to 0.9977	0.125	0.05554 to 0.2315	1.1213	0.1512		2.838	0.9623
2.799	0.9717	0.9195 to 0.9941	0.1875	0.1008 to 0.3046	1.1959	0.1509		2.314	0.9151	0.8449 to 0.9604	0.6719	0.5431 to 0.7841	2.7891	0.1264		1.095	0.9528	0.8933 to 0.9845	0.1875	0.1008 to 0.3046	1.1727	0.2517		3.01	0.8774	0.7994 to 0.9331	0.625	0.4951 to 0.7430	2.3397	0.1962		1.929	0.9906	0.9486 to 0.9998	0.2188	0.1251 to 0.3397	1.268	0.043		4.171	0.9811	0.9335 to 0.9977	0.1406	0.06637 to 0.2502	1.1416	0.1344		2.859	0.9623
2.825	0.9717	0.9195 to 0.9941	0.2031	0.1128 to 0.3223	1.2193	0.1393		2.391	0.9057	0.8333 to 0.9538	0.6719	0.5431 to 0.7841	2.7604	0.1403		1.16	0.9528	0.8933 to 0.9845	0.2031	0.1128 to 0.3223	1.1956	0.2324		3.031	0.8774	0.7994 to 0.9331	0.6406	0.5110 to 0.7568	2.4413	0.1914		2.043	0.9906	0.9486 to 0.9998	0.2344	0.1375 to 0.3569	1.2939	0.0401		4.219	0.9811	0.9335 to 0.9977	0.1563	0.07756 to 0.2686	1.1629	0.1209		2.927	0.9528
2.937	0.9717	0.9195 to 0.9941	0.2188	0.1251 to 0.3397	1.2439	0.1293		2.429	0.9057	0.8333 to 0.9538	0.6875	0.5594 to 0.7976	2.8982	0.1372		1.178	0.9528	0.8933 to 0.9845	0.2188	0.1251 to 0.3397	1.2197	0.2157		3.07	0.8774	0.7994 to 0.9331	0.6563	0.5270 to 0.7705	2.5528	0.1868		2.055	0.9906	0.9486 to 0.9998	0.25	0.1502 to 0.3740	1.3208	0.0376		4.269	0.9811	0.9335 to 0.9977	0.1719	0.08905 to 0.2868	1.1848	0.1099		3.032	0.9528
3.031	0.9717	0.9195 to 0.9941	0.2344	0.1375 to 0.3569	1.2692	0.1207		2.483	0.9057	0.8333 to 0.9538	0.7031	0.5758 to 0.8109	3.0505	0.1341		1.21	0.9528	0.8933 to 0.9845	0.2344	0.1375 to 0.3569	1.2445	0.2014		3.187	0.8774	0.7994 to 0.9331	0.6719	0.5431 to 0.7841	2.6742	0.1825		2.08	0.9906	0.9486 to 0.9998	0.2656	0.1630 to 0.3909	1.3489	0.0354		4.325	0.9811	0.9335 to 0.9977	0.1875	0.1008 to 0.3046	1.2075	0.1008		3.092	0.9434
3.044	0.9717	0.9195 to 0.9941	0.25	0.1502 to 0.3740	1.2956	0.1132		2.52	0.8962	0.8219 to 0.9470	0.7031	0.5758 to 0.8109	3.0185	0.1476		1.294	0.9434	0.8809 to 0.9789	0.2344	0.1375 to 0.3569	1.2322	0.2415		3.31	0.8679	0.7883 to 0.9259	0.6719	0.5431 to 0.7841	2.6452	0.1966		2.123	0.9906	0.9486 to 0.9998	0.2813	0.1760 to 0.4076	1.3783	0.0334		4.363	0.9811	0.9335 to 0.9977	0.2031	0.1128 to 0.3223	1.2311	0.0931		3.115	0.934
3.057	0.9717	0.9195 to 0.9941	0.2656	0.1630 to 0.3909	1.3231	0.1066		2.569	0.8962	0.8219 to 0.9470	0.7188	0.5924 to 0.8240	3.1871	0.1444		1.437	0.934	0.8687 to 0.9730	0.2344	0.1375 to 0.3569	1.22	0.2816		3.414	0.8585	0.7774 to 0.9186	0.6719	0.5431 to 0.7841	2.6166	0.2106		2.152	0.9906	0.9486 to 0.9998	0.2969	0.1891 to 0.4242	1.4089	0.0317		4.375	0.9811	0.9335 to 0.9977	0.2188	0.1251 to 0.3397	1.2559	0.0864		3.154	0.9245
3.115	0.9717	0.9195 to 0.9941	0.2813	0.1760 to 0.4076	1.352	0.1006		2.682	0.8962	0.8219 to 0.9470	0.7344	0.6091 to 0.8370	3.3742	0.1413		1.619	0.9245	0.8567 to 0.9669	0.2344	0.1375 to 0.3569	1.2075	0.3221		3.49	0.8585	0.7774 to 0.9186	0.6875	0.5594 to 0.7976	2.7472	0.2058		2.181	0.9906	0.9486 to 0.9998	0.3125	0.2024 to 0.4406	1.4409	0.0301		4.387	0.9811	0.9335 to 0.9977	0.2344	0.1375 to 0.3569	1.2815	0.0806		3.206	0.9245
3.193	0.9623	0.9062 to 0.9896	0.2813	0.1760 to 0.4076	1.3389	0.134		2.756	0.8962	0.8219 to 0.9470	0.75	0.6260 to 0.8498	3.5848	0.1384		1.802	0.9245	0.8567 to 0.9669	0.25	0.1502 to 0.3740	1.2327	0.302		3.56	0.8585	0.7774 to 0.9186	0.7031	0.5758 to 0.8109	2.8915	0.2013		2.237	0.9906	0.9486 to 0.9998	0.3281	0.2159 to 0.4569	1.4743	0.0286		4.41	0.9811	0.9335 to 0.9977	0.25	0.1502 to 0.3740	1.3081	0.0756		3.239	0.9245
3.297	0.9623	0.9062 to 0.9896	0.2969	0.1891 to 0.4242	1.3687	0.127		2.851	0.8868	0.8106 to 0.9401	0.75	0.6260 to 0.8498	3.5472	0.1509		1.932	0.9245	0.8567 to 0.9669	0.2656	0.1630 to 0.3909	1.2589	0.2843		3.628	0.8585	0.7774 to 0.9186	0.7188	0.5924 to 0.8240	3.053	0.1969		2.349	0.9811	0.9335 to 0.9977	0.3281	0.2159 to 0.4569	1.4602	0.0576		4.427	0.9717	0.9195 to 0.9941	0.25	0.1502 to 0.3740	1.2956	0.1132		3.257	0.9245
3.408	0.9623	0.9062 to 0.9896	0.3125	0.2024 to 0.4406	1.3997	0.1206		2.982	0.8868	0.8106 to 0.9401	0.7656	0.6431 to 0.8625	3.7833	0.1479		1.979	0.9245	0.8567 to 0.9669	0.2813	0.1760 to 0.4076	1.2864	0.2684		3.637	0.8585	0.7774 to 0.9186	0.7344	0.6091 to 0.8370	3.2323	0.1927		2.523	0.9811	0.9335 to 0.9977	0.3438	0.2295 to 0.4730	1.4951	0.055		4.437	0.9717	0.9195 to 0.9941	0.2656	0.1630 to 0.3909	1.3231	0.1066		3.269	0.9245
3.461	0.9623	0.9062 to 0.9896	0.3281	0.2159 to 0.4569	1.4322	0.1149		3.026	0.8868	0.8106 to 0.9401	0.7813	0.6603 to 0.8749	4.0549	0.1449		1.988	0.9245	0.8567 to 0.9669	0.2969	0.1891 to 0.4242	1.3149	0.2543		3.662	0.8491	0.7665 to 0.9112	0.7344	0.6091 to 0.8370	3.1969	0.2055		2.645	0.9811	0.9335 to 0.9977	0.3594	0.2432 to 0.4890	1.5315	0.0526		4.454	0.9717	0.9195 to 0.9941	0.2813	0.1760 to 0.4076	1.352	0.1006		3.309	0.9245
3.505	0.9623	0.9062 to 0.9896	0.3438	0.2295 to 0.4730	1.4665	0.1097		3.085	0.8868	0.8106 to 0.9401	0.7969	0.6777 to 0.8872	4.3663	0.1421		2.002	0.9245	0.8567 to 0.9669	0.3125	0.2024 to 0.4406	1.3447	0.2416		3.699	0.8491	0.7665 to 0.9112	0.75	0.6260 to 0.8498	3.3964	0.2012		2.678	0.9811	0.9335 to 0.9977	0.375	0.2570 to 0.5049	1.5698	0.0504		4.485	0.9717	0.9195 to 0.9941	0.2969	0.1891 to 0.4242	1.382	0.0953		3.343	0.9151
3.53	0.9528	0.8933 to 0.9845	0.3438	0.2295 to 0.4730	1.452	0.1373		3.172	0.8774	0.7994 to 0.9331	0.7969	0.6777 to 0.8872	4.32	0.1538		2.059	0.9245	0.8567 to 0.9669	0.3281	0.2159 to 0.4569	1.3759	0.2301		3.78	0.8491	0.7665 to 0.9112	0.7656	0.6431 to 0.8625	3.6224	0.1971		2.703	0.9811	0.9335 to 0.9977	0.3906	0.2710 to 0.5207	1.6099	0.0484		4.512	0.9623	0.9062 to 0.9896	0.2969	0.1891 to 0.4242	1.3687	0.127		3.378	0.9151
3.556	0.9528	0.8933 to 0.9845	0.3594	0.2432 to 0.4890	1.4874	0.1313		3.209	0.8679	0.7883 to 0.9259	0.7969	0.6777 to 0.8872	4.2733	0.1658		2.107	0.9151	0.8449 to 0.9604	0.3281	0.2159 to 0.4569	1.362	0.2588		3.857	0.8396	0.7557 to 0.9037	0.7656	0.6431 to 0.8625	3.5819	0.2095		2.749	0.9811	0.9335 to 0.9977	0.4063	0.2851 to 0.5363	1.6525	0.0465		4.523	0.9623	0.9062 to 0.9896	0.3125	0.2024 to 0.4406	1.3997	0.1206		3.413	0.9151
3.582	0.9528	0.8933 to 0.9845	0.375	0.2570 to 0.5049	1.5245	0.1259		3.239	0.8679	0.7883 to 0.9259	0.8125	0.6954 to 0.8992	4.6288	0.1626		2.116	0.9057	0.8333 to 0.9538	0.3281	0.2159 to 0.4569	1.348	0.2874		3.892	0.8302	0.7450 to 0.8961	0.7656	0.6431 to 0.8625	3.5418	0.2218		2.79	0.9811	0.9335 to 0.9977	0.4219	0.2994 to 0.5518	1.6971	0.0448		4.543	0.9623	0.9062 to 0.9896	0.3281	0.2159 to 0.4569	1.4322	0.1149		3.431	0.9151
3.651	0.9528	0.8933 to 0.9845	0.3906	0.2710 to 0.5207	1.5635	0.1208		3.262	0.8679	0.7883 to 0.9259	0.8281	0.7132 to 0.9110	5.0489	0.1595		2.121	0.9057	0.8333 to 0.9538	0.3438	0.2295 to 0.4730	1.3802	0.2743		3.933	0.8302	0.7450 to 0.8961	0.7813	0.6603 to 0.8749	3.7961	0.2173		2.9	0.9811	0.9335 to 0.9977	0.4375	0.3137 to 0.5672	1.7442	0.0432		4.559	0.9623	0.9062 to 0.9896	0.3438	0.2295 to 0.4730	1.4665	0.1097		3.482	0.9151
3.733	0.9528	0.8933 to 0.9845	0.4063	0.2851 to 0.5363	1.6049	0.1162		3.269	0.8679	0.7883 to 0.9259	0.8438	0.7314 to 0.9224	5.5563	0.1566		2.129	0.9057	0.8333 to 0.9538	0.3594	0.2432 to 0.4890	1.4138	0.2624		3.957	0.8208	0.7343 to 0.8885	0.7813	0.6603 to 0.8749	3.7531	0.2294		3.012	0.9717	0.9195 to 0.9941	0.4375	0.3137 to 0.5672	1.7275	0.0647		4.576	0.9528	0.8933 to 0.9845	0.3438	0.2295 to 0.4730	1.452	0.1373		3.518	0.9151
3.749	0.9528	0.8933 to 0.9845	0.4219	0.2994 to 0.5518	1.6482	0.1119		3.328	0.8679	0.7883 to 0.9259	0.8594	0.7498 to 0.9336	6.1728	0.1537		2.182	0.9057	0.8333 to 0.9538	0.375	0.2570 to 0.5049	1.4491	0.2515		3.987	0.8113	0.7238 to 0.8808	0.7813	0.6603 to 0.8749	3.7096	0.2415		3.084	0.9717	0.9195 to 0.9941	0.4531	0.3282 to 0.5825	1.7767	0.0625		4.591	0.9528	0.8933 to 0.9845	0.3594	0.2432 to 0.4890	1.4874	0.1313		3.533	0.9057
3.761	0.9528	0.8933 to 0.9845	0.4375	0.3137 to 0.5672	1.6939	0.1079		3.416	0.8679	0.7883 to 0.9259	0.875	0.7685 to 0.9445	6.9432	0.151		2.251	0.9057	0.8333 to 0.9538	0.3906	0.2710 to 0.5207	1.4862	0.2414		4.019	0.8019	0.7132 to 0.8730	0.7813	0.6603 to 0.8749	3.6667	0.2536		3.15	0.9717	0.9195 to 0.9941	0.4688	0.3428 to 0.5977	1.8293	0.0604		4.597	0.9528	0.8933 to 0.9845	0.375	0.2570 to 0.5049	1.5245	0.1259		3.582	0.8962
3.778	0.9434	0.8809 to 0.9789	0.4375	0.3137 to 0.5672	1.6772	0.1294		3.459	0.8585	0.7774 to 0.9186	0.875	0.7685 to 0.9445	6.868	0.1617		2.276	0.9057	0.8333 to 0.9538	0.4063	0.2851 to 0.5363	1.5255	0.2321		4.035	0.7925	0.7028 to 0.8651	0.7813	0.6603 to 0.8749	3.6237	0.2656		3.162	0.9717	0.9195 to 0.9941	0.4844	0.3575 to 0.6127	1.8846	0.0584		4.605	0.9434	0.8809 to 0.9789	0.375	0.2570 to 0.5049	1.5094	0.1509		3.643	0.8962
3.855	0.9434	0.8809 to 0.9789	0.4531	0.3282 to 0.5825	1.725	0.1249		3.469	0.8491	0.7665 to 0.9112	0.875	0.7685 to 0.9445	6.7928	0.1725		2.292	0.9057	0.8333 to 0.9538	0.4219	0.2994 to 0.5518	1.5667	0.2235		4.062	0.783	0.6924 to 0.8572	0.7813	0.6603 to 0.8749	3.5802	0.2777		3.172	0.9717	0.9195 to 0.9941	0.5	0.3723 to 0.6277	1.9434	0.0566		4.609	0.9434	0.8809 to 0.9789	0.3906	0.2710 to 0.5207	1.5481	0.1449		3.684	0.8962
3.928	0.9434	0.8809 to 0.9789	0.4688	0.3428 to 0.5977	1.776	0.1207		3.479	0.8396	0.7557 to 0.9037	0.875	0.7685 to 0.9445	6.7168	0.1833		2.314	0.9057	0.8333 to 0.9538	0.4375	0.3137 to 0.5672	1.6101	0.2155		4.113	0.783	0.6924 to 0.8572	0.7969	0.6777 to 0.8872	3.8552	0.2723		3.178	0.9623	0.9062 to 0.9896	0.5	0.3723 to 0.6277	1.9246	0.0754		4.611	0.9434	0.8809 to 0.9789	0.4063	0.2851 to 0.5363	1.589	0.1393		3.728	0.8868
3.964	0.934	0.8687 to 0.9730	0.4688	0.3428 to 0.5977	1.7583	0.1408		3.485	0.8302	0.7450 to 0.8961	0.875	0.7685 to 0.9445	6.6416	0.1941		2.334	0.8962	0.8219 to 0.9470	0.4375	0.3137 to 0.5672	1.5932	0.2373		4.165	0.7736	0.6821 to 0.8492	0.7969	0.6777 to 0.8872	3.809	0.2841		3.203	0.9528	0.8933 to 0.9845	0.5	0.3723 to 0.6277	1.9056	0.0944		4.631	0.934	0.8687 to 0.9730	0.4063	0.2851 to 0.5363	1.5732	0.1624		3.766	0.8868
4.004	0.9245	0.8567 to 0.9669	0.4688	0.3428 to 0.5977	1.7404	0.161		3.507	0.8208	0.7343 to 0.8885	0.875	0.7685 to 0.9445	6.5664	0.2048		2.359	0.8962	0.8219 to 0.9470	0.4531	0.3282 to 0.5825	1.6387	0.2291		4.186	0.7736	0.6821 to 0.8492	0.8125	0.6954 to 0.8992	4.1259	0.2786		3.226	0.9528	0.8933 to 0.9845	0.5156	0.3873 to 0.6425	1.967	0.0915		4.653	0.934	0.8687 to 0.9730	0.4219	0.2994 to 0.5518	1.6156	0.1564		3.793	0.8868
4.022	0.9245	0.8567 to 0.9669	0.4844	0.3575 to 0.6127	1.7931	0.1559		3.538	0.8208	0.7343 to 0.8885	0.8906	0.7875 to 0.9549	7.5027	0.2012		2.397	0.8962	0.8219 to 0.9470	0.4688	0.3428 to 0.5977	1.6871	0.2214		4.189	0.7736	0.6821 to 0.8492	0.8281	0.7132 to 0.9110	4.5003	0.2734		3.234	0.9434	0.8809 to 0.9789	0.5156	0.3873 to 0.6425	1.9476	0.1098		4.663	0.934	0.8687 to 0.9730	0.4375	0.3137 to 0.5672	1.6604	0.1509		3.814	0.8868
4.052	0.9245	0.8567 to 0.9669	0.5	0.3723 to 0.6277	1.849	0.151		3.548	0.8208	0.7343 to 0.8885	0.9063	0.8070 to 0.9648	8.7599	0.1977		2.449	0.8962	0.8219 to 0.9470	0.4844	0.3575 to 0.6127	1.7382	0.2143		4.193	0.7642	0.6718 to 0.8412	0.8281	0.7132 to 0.9110	4.4456	0.2847		3.254	0.9434	0.8809 to 0.9789	0.5313	0.4023 to 0.6572	2.0128	0.1065		4.673	0.934	0.8687 to 0.9730	0.4531	0.3282 to 0.5825	1.7078	0.1457		3.825	0.8868
4.138	0.9245	0.8567 to 0.9669	0.5156	0.3873 to 0.6425	1.9085	0.1464		3.591	0.8113	0.7238 to 0.8808	0.9063	0.8070 to 0.9648	8.6585	0.2082		2.507	0.8962	0.8219 to 0.9470	0.5	0.3723 to 0.6277	1.7924	0.2076		4.196	0.7547	0.6616 to 0.8331	0.8281	0.7132 to 0.9110	4.3903	0.2962		3.283	0.9434	0.8809 to 0.9789	0.5469	0.4175 to 0.6718	2.0821	0.1035		4.677	0.934	0.8687 to 0.9730	0.4688	0.3428 to 0.5977	1.7583	0.1408		3.842	0.8868
4.212	0.9151	0.8449 to 0.9604	0.5156	0.3873 to 0.6425	1.8891	0.1647		3.64	0.8019	0.7132 to 0.8730	0.9063	0.8070 to 0.9648	8.5582	0.2186		2.542	0.8868	0.8106 to 0.9401	0.5	0.3723 to 0.6277	1.7736	0.2264		4.199	0.7547	0.6616 to 0.8331	0.8438	0.7314 to 0.9224	4.8316	0.2907		3.308	0.9434	0.8809 to 0.9789	0.5625	0.4328 to 0.6863	2.1563	0.1006		4.681	0.9245	0.8567 to 0.9669	0.4688	0.3428 to 0.5977	1.7404	0.161		3.854	0.8868
4.255	0.9151	0.8449 to 0.9604	0.5313	0.4023 to 0.6572	1.9524	0.1598		3.655	0.7925	0.7028 to 0.8651	0.9063	0.8070 to 0.9648	8.4578	0.229		2.55	0.8774	0.7994 to 0.9331	0.5	0.3723 to 0.6277	1.7548	0.2452		4.207	0.7547	0.6616 to 0.8331	0.8594	0.7498 to 0.9336	5.3677	0.2854		3.334	0.9434	0.8809 to 0.9789	0.5781	0.4482 to 0.7006	2.2361	0.0979		4.686	0.9245	0.8567 to 0.9669	0.4844	0.3575 to 0.6127	1.7931	0.1559		3.873	0.8868
4.307	0.9151	0.8449 to 0.9604	0.5469	0.4175 to 0.6718	2.0196	0.1552		3.704	0.783	0.6924 to 0.8572	0.9063	0.8070 to 0.9648	8.3565	0.2394		2.568	0.8774	0.7994 to 0.9331	0.5156	0.3873 to 0.6425	1.8113	0.2378		4.261	0.7453	0.6514 to 0.8249	0.8594	0.7498 to 0.9336	5.3009	0.2964		3.355	0.9434	0.8809 to 0.9789	0.5938	0.4637 to 0.7149	2.3225	0.0953		4.694	0.9245	0.8567 to 0.9669	0.5	0.3723 to 0.6277	1.849	0.151		3.887	0.8774
4.332	0.9057	0.8333 to 0.9538	0.5469	0.4175 to 0.6718	1.9989	0.1724		3.754	0.7736	0.6821 to 0.8492	0.9063	0.8070 to 0.9648	8.2561	0.2498		2.589	0.8774	0.7994 to 0.9331	0.5313	0.4023 to 0.6572	1.872	0.2308		4.335	0.7358	0.6413 to 0.8168	0.8594	0.7498 to 0.9336	5.2333	0.3074		3.373	0.9434	0.8809 to 0.9789	0.6094	0.4793 to 0.7290	2.4153	0.0929		4.711	0.9151	0.8449 to 0.9604	0.5	0.3723 to 0.6277	1.8302	0.1698		3.901	0.8679
4.35	0.9057	0.8333 to 0.9538	0.5625	0.4328 to 0.6863	2.0702	0.1676		3.774	0.7642	0.6718 to 0.8412	0.9063	0.8070 to 0.9648	8.1558	0.2602		2.647	0.8679	0.7883 to 0.9259	0.5313	0.4023 to 0.6572	1.8517	0.2486		4.4	0.7264	0.6313 to 0.8085	0.8594	0.7498 to 0.9336	5.1664	0.3184		3.41	0.9434	0.8809 to 0.9789	0.625	0.4951 to 0.7430	2.5157	0.0906		4.727	0.9057	0.8333 to 0.9538	0.5	0.3723 to 0.6277	1.8114	0.1886		3.917	0.8585
4.387	0.9057	0.8333 to 0.9538	0.5781	0.4482 to 0.7006	2.1467	0.1631		3.799	0.7547	0.6616 to 0.8331	0.9063	0.8070 to 0.9648	8.0544	0.2707		2.73	0.8679	0.7883 to 0.9259	0.5469	0.4175 to 0.6718	1.9155	0.2415		4.455	0.717	0.6212 to 0.8002	0.8594	0.7498 to 0.9336	5.0996	0.3293		3.437	0.9434	0.8809 to 0.9789	0.6406	0.5110 to 0.7568	2.6249	0.0884		4.734	0.9057	0.8333 to 0.9538	0.5156	0.3873 to 0.6425	1.8697	0.1829		3.93	0.8491
4.424	0.9057	0.8333 to 0.9538	0.5938	0.4637 to 0.7149	2.2297	0.1588		3.844	0.7453	0.6514 to 0.8249	0.9063	0.8070 to 0.9648	7.9541	0.281		2.863	0.8679	0.7883 to 0.9259	0.5625	0.4328 to 0.6863	1.9838	0.2348		4.479	0.7075	0.6113 to 0.7919	0.8594	0.7498 to 0.9336	5.032	0.3404		3.443	0.9434	0.8809 to 0.9789	0.6563	0.5270 to 0.7705	2.7448	0.0862		4.764	0.8962	0.8219 to 0.9470	0.5156	0.3873 to 0.6425	1.8501	0.2013		3.944	0.8396
4.439	0.8962	0.8219 to 0.9470	0.5938	0.4637 to 0.7149	2.2063	0.1748		3.886	0.7453	0.6514 to 0.8249	0.9219	0.8270 to 0.9741	9.5429	0.2763		2.971	0.8679	0.7883 to 0.9259	0.5781	0.4482 to 0.7006	2.0571	0.2285		4.497	0.6981	0.6013 to 0.7835	0.8594	0.7498 to 0.9336	4.9651	0.3513		3.454	0.934	0.8687 to 0.9730	0.6563	0.5270 to 0.7705	2.7175	0.1006		4.803	0.8868	0.8106 to 0.9401	0.5156	0.3873 to 0.6425	1.8307	0.2196		3.95	0.8302
4.455	0.8962	0.8219 to 0.9470	0.6094	0.4793 to 0.7290	2.2944	0.1703		3.916	0.7358	0.6413 to 0.8168	0.9219	0.8270 to 0.9741	9.4213	0.2866		2.991	0.8585	0.7774 to 0.9186	0.5781	0.4482 to 0.7006	2.0348	0.2448		4.53	0.6887	0.5914 to 0.7751	0.8594	0.7498 to 0.9336	4.8983	0.3622		3.473	0.9245	0.8567 to 0.9669	0.6563	0.5270 to 0.7705	2.6898	0.115		4.828	0.8868	0.8106 to 0.9401	0.5313	0.4023 to 0.6572	1.892	0.2131		3.959	0.8302
4.474	0.8962	0.8219 to 0.9470	0.625	0.4951 to 0.7430	2.3899	0.1661		3.953	0.7264	0.6313 to 0.8085	0.9219	0.8270 to 0.9741	9.3009	0.2968		3.013	0.8585	0.7774 to 0.9186	0.5938	0.4637 to 0.7149	2.1135	0.2383		4.593	0.6792	0.5816 to 0.7666	0.8594	0.7498 to 0.9336	4.8307	0.3733		3.484	0.9245	0.8567 to 0.9669	0.6719	0.5431 to 0.7841	2.8177	0.1124		4.841	0.8868	0.8106 to 0.9401	0.5469	0.4175 to 0.6718	1.9572	0.207		3.969	0.8208
4.504	0.8962	0.8219 to 0.9470	0.6406	0.5110 to 0.7568	2.4936	0.162		3.973	0.717	0.6212 to 0.8002	0.9219	0.8270 to 0.9741	9.1805	0.307		3.039	0.8585	0.7774 to 0.9186	0.6094	0.4793 to 0.7290	2.1979	0.2322		4.633	0.6698	0.5718 to 0.7581	0.8594	0.7498 to 0.9336	4.7639	0.3842		3.49	0.9245	0.8567 to 0.9669	0.6875	0.5594 to 0.7976	2.9584	0.1098		4.876	0.8868	0.8106 to 0.9401	0.5625	0.4328 to 0.6863	2.027	0.2012		3.974	0.8208
4.529	0.8962	0.8219 to 0.9470	0.6563	0.5270 to 0.7705	2.6075	0.1582		3.988	0.7075	0.6113 to 0.7919	0.9219	0.8270 to 0.9741	9.0589	0.3173		3.064	0.8585	0.7774 to 0.9186	0.625	0.4951 to 0.7430	2.2893	0.2264		4.638	0.6698	0.5718 to 0.7581	0.875	0.7685 to 0.9445	5.3584	0.3774		3.516	0.9151	0.8449 to 0.9604	0.6875	0.5594 to 0.7976	2.9283	0.1235		4.915	0.8774	0.7994 to 0.9331	0.5625	0.4328 to 0.6863	2.0055	0.218		3.988	0.8113
4.546	0.8868	0.8106 to 0.9401	0.6563	0.5270 to 0.7705	2.5802	0.1725		4.002	0.6981	0.6013 to 0.7835	0.9219	0.8270 to 0.9741	8.9385	0.3275		3.108	0.8585	0.7774 to 0.9186	0.6406	0.5110 to 0.7568	2.3887	0.2209		4.65	0.6698	0.5718 to 0.7581	0.8906	0.7875 to 0.9549	6.1225	0.3708		3.597	0.9151	0.8449 to 0.9604	0.7031	0.5758 to 0.8109	3.0822	0.1208		4.927	0.8774	0.7994 to 0.9331	0.5781	0.4482 to 0.7006	2.0796	0.2121		4.01	0.8113
4.6	0.8868	0.8106 to 0.9401	0.6719	0.5431 to 0.7841	2.7028	0.1685		4.009	0.6887	0.5914 to 0.7751	0.9219	0.8270 to 0.9741	8.8182	0.3377		3.167	0.8491	0.7665 to 0.9112	0.6406	0.5110 to 0.7568	2.3625	0.2356		4.66	0.6698	0.5718 to 0.7581	0.9063	0.8070 to 0.9648	7.1483	0.3643		3.656	0.9151	0.8449 to 0.9604	0.7188	0.5924 to 0.8240	3.2543	0.1181		4.935	0.8774	0.7994 to 0.9331	0.5938	0.4637 to 0.7149	2.16	0.2065		4.022	0.8019
4.666	0.8868	0.8106 to 0.9401	0.6875	0.5594 to 0.7976	2.8378	0.1647		4.036	0.6792	0.5816 to 0.7666	0.9219	0.8270 to 0.9741	8.6965	0.348		3.21	0.8491	0.7665 to 0.9112	0.6563	0.5270 to 0.7705	2.4705	0.2299		4.664	0.6698	0.5718 to 0.7581	0.9219	0.8270 to 0.9741	8.5762	0.3582		3.662	0.9151	0.8449 to 0.9604	0.7344	0.6091 to 0.8370	3.4454	0.1156		4.939	0.8679	0.7883 to 0.9259	0.5938	0.4637 to 0.7149	2.1366	0.2225		4.033	0.7925
4.688	0.8774	0.7994 to 0.9331	0.6875	0.5594 to 0.7976	2.8077	0.1783		4.062	0.6698	0.5718 to 0.7581	0.9219	0.8270 to 0.9741	8.5762	0.3582		3.233	0.8396	0.7557 to 0.9037	0.6563	0.5270 to 0.7705	2.4428	0.2444		4.672	0.6698	0.5718 to 0.7581	0.9375	0.8476 to 0.9827	10.7168	0.3522		3.681	0.9057	0.8333 to 0.9538	0.7344	0.6091 to 0.8370	3.41	0.1284		4.944	0.8585	0.7774 to 0.9186	0.5938	0.4637 to 0.7149	2.1135	0.2383		4.039	0.783
4.695	0.8679	0.7883 to 0.9259	0.6875	0.5594 to 0.7976	2.7773	0.1921		4.072	0.6604	0.5620 to 0.7496	0.9219	0.8270 to 0.9741	8.4558	0.3684		3.245	0.8302	0.7450 to 0.8961	0.6563	0.5270 to 0.7705	2.4155	0.2587		4.681	0.6604	0.5620 to 0.7496	0.9375	0.8476 to 0.9827	10.5664	0.3622		3.7	0.9057	0.8333 to 0.9538	0.75	0.6260 to 0.8498	3.6228	0.1257		4.946	0.8585	0.7774 to 0.9186	0.6094	0.4793 to 0.7290	2.1979	0.2322		4.044	0.7736
4.705	0.8585	0.7774 to 0.9186	0.6875	0.5594 to 0.7976	2.7472	0.2058		4.096	0.6509	0.5522 to 0.7410	0.9219	0.8270 to 0.9741	8.3342	0.3787		3.259	0.8302	0.7450 to 0.8961	0.6719	0.5431 to 0.7841	2.5303	0.2527		4.691	0.6604	0.5620 to 0.7496	0.9531	0.8691 to 0.9902	14.081	0.3563		3.707	0.9057	0.8333 to 0.9538	0.7656	0.6431 to 0.8625	3.8639	0.1232		4.95	0.8585	0.7774 to 0.9186	0.625	0.4951 to 0.7430	2.2893	0.2264		4.052	0.7736
4.714	0.8585	0.7774 to 0.9186	0.7031	0.5758 to 0.8109	2.8915	0.2013		4.119	0.6509	0.5522 to 0.7410	0.9375	0.8476 to 0.9827	10.4144	0.3724		3.295	0.8302	0.7450 to 0.8961	0.6875	0.5594 to 0.7976	2.6566	0.247		4.704	0.6509	0.5522 to 0.7410	0.9531	0.8691 to 0.9902	13.8785	0.3663		3.721	0.8962	0.8219 to 0.9470	0.7656	0.6431 to 0.8625	3.8234	0.1356		4.955	0.8491	0.7665 to 0.9112	0.625	0.4951 to 0.7430	2.2643	0.2414		4.056	0.7736
4.728	0.8585	0.7774 to 0.9186	0.7188	0.5924 to 0.8240	3.053	0.1969		4.133	0.6509	0.5522 to 0.7410	0.9531	0.8691 to 0.9902	13.8785	0.3663		3.365	0.8302	0.7450 to 0.8961	0.7031	0.5758 to 0.8109	2.7962	0.2415		4.711	0.6509	0.5522 to 0.7410	0.9688	0.8916 to 0.9962	20.8622	0.3603		3.736	0.8962	0.8219 to 0.9470	0.7813	0.6603 to 0.8749	4.0979	0.1329		4.963	0.8396	0.7557 to 0.9037	0.625	0.4951 to 0.7430	2.2389	0.2566		4.065	0.7642
4.748	0.8585	0.7774 to 0.9186	0.7344	0.6091 to 0.8370	3.2323	0.1927		4.139	0.6415	0.5426 to 0.7323	0.9531	0.8691 to 0.9902	13.678	0.3761		3.409	0.8302	0.7450 to 0.8961	0.7188	0.5924 to 0.8240	2.9523	0.2362		4.731	0.6415	0.5426 to 0.7323	0.9688	0.8916 to 0.9962	20.5609	0.37		3.747	0.8962	0.8219 to 0.9470	0.7969	0.6777 to 0.8872	4.4126	0.1303		4.983	0.8302	0.7450 to 0.8961	0.625	0.4951 to 0.7430	2.2139	0.2717		4.08	0.7642
4.767	0.8491	0.7665 to 0.9112	0.7344	0.6091 to 0.8370	3.1969	0.2055		4.149	0.6321	0.5329 to 0.7237	0.9531	0.8691 to 0.9902	13.4776	0.386		3.454	0.8302	0.7450 to 0.8961	0.7344	0.6091 to 0.8370	3.1258	0.2312		4.748	0.6321	0.5329 to 0.7237	0.9688	0.8916 to 0.9962	20.2596	0.3797		3.781	0.8868	0.8106 to 0.9401	0.7969	0.6777 to 0.8872	4.3663	0.1421		4.999	0.8208	0.7343 to 0.8885	0.625	0.4951 to 0.7430	2.1888	0.2867		4.093	0.7642
4.777	0.8491	0.7665 to 0.9112	0.75	0.6260 to 0.8498	3.3964	0.2012		4.161	0.6321	0.5329 to 0.7237	0.9688	0.8916 to 0.9962	20.2596	0.3797		3.534	0.8208	0.7343 to 0.8885	0.7344	0.6091 to 0.8370	3.0904	0.244		4.768	0.6226	0.5233 to 0.7150	0.9688	0.8916 to 0.9962	19.9551	0.3896		3.81	0.8868	0.8106 to 0.9401	0.8125	0.6954 to 0.8992	4.7296	0.1393		5.004	0.8113	0.7238 to 0.8808	0.625	0.4951 to 0.7430	2.1635	0.3019		4.107	0.7547
4.786	0.8396	0.7557 to 0.9037	0.75	0.6260 to 0.8498	3.3584	0.2139		4.164	0.6226	0.5233 to 0.7150	0.9688	0.8916 to 0.9962	19.9551	0.3896		3.579	0.8208	0.7343 to 0.8885	0.75	0.6260 to 0.8498	3.2832	0.2389		4.794	0.6132	0.5137 to 0.7062	0.9688	0.8916 to 0.9962	19.6538	0.3993		3.841	0.8774	0.7994 to 0.9331	0.8125	0.6954 to 0.8992	4.6795	0.1509		5.016	0.8113	0.7238 to 0.8808	0.6406	0.5110 to 0.7568	2.2574	0.2946		4.119	0.7453
4.797	0.8302	0.7450 to 0.8961	0.75	0.6260 to 0.8498	3.3208	0.2264		4.167	0.6132	0.5137 to 0.7062	0.9688	0.8916 to 0.9962	19.6538	0.3993		3.587	0.8208	0.7343 to 0.8885	0.7656	0.6431 to 0.8625	3.5017	0.2341		4.819	0.6038	0.5041 to 0.6975	0.9688	0.8916 to 0.9962	19.3526	0.409		3.927	0.8679	0.7883 to 0.9259	0.8125	0.6954 to 0.8992	4.6288	0.1626		5.028	0.8019	0.7132 to 0.8730	0.6406	0.5110 to 0.7568	2.2312	0.3092		4.125	0.7358
4.808	0.8302	0.7450 to 0.8961	0.7656	0.6431 to 0.8625	3.5418	0.2218		4.176	0.6038	0.5041 to 0.6975	0.9688	0.8916 to 0.9962	19.3526	0.409		3.599	0.8113	0.7238 to 0.8808	0.7656	0.6431 to 0.8625	3.4612	0.2465		4.846	0.5943	0.4946 to 0.6887	0.9688	0.8916 to 0.9962	19.0481	0.4188		3.999	0.8585	0.7774 to 0.9186	0.8125	0.6954 to 0.8992	4.5787	0.1742		5.034	0.7925	0.7028 to 0.8651	0.6406	0.5110 to 0.7568	2.2051	0.3239		4.132	0.7264
4.819	0.8208	0.7343 to 0.8885	0.7656	0.6431 to 0.8625	3.5017	0.2341		4.203	0.5943	0.4946 to 0.6887	0.9688	0.8916 to 0.9962	19.0481	0.4188		3.616	0.8113	0.7238 to 0.8808	0.7813	0.6603 to 0.8749	3.7096	0.2415		4.875	0.5849	0.4851 to 0.6798	0.9688	0.8916 to 0.9962	18.7468	0.4285		4.017	0.8491	0.7665 to 0.9112	0.8125	0.6954 to 0.8992	4.5285	0.1857		5.043	0.783	0.6924 to 0.8572	0.6406	0.5110 to 0.7568	2.1786	0.3387		4.14	0.7264
4.83	0.8113	0.7238 to 0.8808	0.7656	0.6431 to 0.8625	3.4612	0.2465		4.225	0.5849	0.4851 to 0.6798	0.9688	0.8916 to 0.9962	18.7468	0.4285		3.653	0.8113	0.7238 to 0.8808	0.7969	0.6777 to 0.8872	3.9946	0.2368		4.897	0.5755	0.4757 to 0.6709	0.9688	0.8916 to 0.9962	18.4455	0.4382		4.04	0.8396	0.7557 to 0.9037	0.8125	0.6954 to 0.8992	4.4779	0.1974		5.048	0.7736	0.6821 to 0.8492	0.6406	0.5110 to 0.7568	2.1525	0.3534		4.154	0.717
4.834	0.8019	0.7132 to 0.8730	0.7656	0.6431 to 0.8625	3.4211	0.2588		4.248	0.5755	0.4757 to 0.6709	0.9688	0.8916 to 0.9962	18.4455	0.4382		3.683	0.8019	0.7132 to 0.8730	0.7969	0.6777 to 0.8872	3.9483	0.2486		4.901	0.566	0.4663 to 0.6620	0.9688	0.8916 to 0.9962	18.141	0.448		4.062	0.8302	0.7450 to 0.8961	0.8125	0.6954 to 0.8992	4.4277	0.209		5.049	0.7736	0.6821 to 0.8492	0.6563	0.5270 to 0.7705	2.2508	0.345		4.173	0.717
4.841	0.8019	0.7132 to 0.8730	0.7813	0.6603 to 0.8749	3.6667	0.2536		4.268	0.566	0.4663 to 0.6620	0.9688	0.8916 to 0.9962	18.141	0.448		3.69	0.7925	0.7028 to 0.8651	0.7969	0.6777 to 0.8872	3.902	0.2604		4.913	0.5566	0.4569 to 0.6531	0.9688	0.8916 to 0.9962	17.8397	0.4577		4.097	0.8302	0.7450 to 0.8961	0.8281	0.7132 to 0.9110	4.8296	0.205		5.051	0.7642	0.6718 to 0.8412	0.6563	0.5270 to 0.7705	2.2235	0.3593		4.188	0.717
4.863	0.8019	0.7132 to 0.8730	0.7969	0.6777 to 0.8872	3.9483	0.2486		4.274	0.5566	0.4569 to 0.6531	0.9688	0.8916 to 0.9962	17.8397	0.4577		3.713	0.7925	0.7028 to 0.8651	0.8125	0.6954 to 0.8992	4.2267	0.2554		4.924	0.5472	0.4475 to 0.6441	0.9688	0.8916 to 0.9962	17.5385	0.4674		4.13	0.8208	0.7343 to 0.8885	0.8281	0.7132 to 0.9110	4.7749	0.2164		5.056	0.7642	0.6718 to 0.8412	0.6719	0.5431 to 0.7841	2.3292	0.3509		4.197	0.717
4.882	0.7925	0.7028 to 0.8651	0.7969	0.6777 to 0.8872	3.902	0.2604		4.292	0.5472	0.4475 to 0.6441	0.9688	0.8916 to 0.9962	17.5385	0.4674		3.757	0.783	0.6924 to 0.8572	0.8125	0.6954 to 0.8992	4.176	0.2671		4.931	0.5377	0.4382 to 0.6351	0.9688	0.8916 to 0.9962	17.234	0.4772		4.143	0.8113	0.7238 to 0.8808	0.8281	0.7132 to 0.9110	4.7196	0.2279		5.062	0.7547	0.6616 to 0.8331	0.6719	0.5431 to 0.7841	2.3002	0.3651		4.201	0.7075
4.932	0.7925	0.7028 to 0.8651	0.8125	0.6954 to 0.8992	4.2267	0.2554		4.307	0.5377	0.4382 to 0.6351	0.9688	0.8916 to 0.9962	17.234	0.4772		3.792	0.783	0.6924 to 0.8572	0.8281	0.7132 to 0.9110	4.555	0.262		4.937	0.5377	0.4382 to 0.6351	0.9844	0.9160 to 0.9996	34.4679	0.4696		4.156	0.8113	0.7238 to 0.8808	0.8438	0.7314 to 0.9224	5.194	0.2236		5.066	0.7453	0.6514 to 0.8249	0.6719	0.5431 to 0.7841	2.2716	0.3791		4.214	0.6981
4.999	0.783	0.6924 to 0.8572	0.8125	0.6954 to 0.8992	4.176	0.2671		4.33	0.5283	0.4289 to 0.6260	0.9688	0.8916 to 0.9962	16.9327	0.4869		3.812	0.7736	0.6821 to 0.8492	0.8281	0.7132 to 0.9110	4.5003	0.2734		4.942	0.5283	0.4289 to 0.6260	0.9844	0.9160 to 0.9996	33.8654	0.4792		4.164	0.8019	0.7132 to 0.8730	0.8438	0.7314 to 0.9224	5.1338	0.2348		5.085	0.7358	0.6413 to 0.8168	0.6719	0.5431 to 0.7841	2.2426	0.3932		4.227	0.6887
5.025	0.7736	0.6821 to 0.8492	0.8125	0.6954 to 0.8992	4.1259	0.2786		4.35	0.5189	0.4197 to 0.6170	0.9688	0.8916 to 0.9962	16.6314	0.4966		3.831	0.7642	0.6718 to 0.8412	0.8281	0.7132 to 0.9110	4.4456	0.2847		4.954	0.5189	0.4197 to 0.6170	0.9844	0.9160 to 0.9996	33.2628	0.4887		4.172	0.7925	0.7028 to 0.8651	0.8438	0.7314 to 0.9224	5.0736	0.2459		5.104	0.7264	0.6313 to 0.8085	0.6719	0.5431 to 0.7841	2.214	0.4072		4.241	0.6792
5.053	0.7736	0.6821 to 0.8492	0.8281	0.7132 to 0.9110	4.5003	0.2734		4.359	0.5189	0.4197 to 0.6170	0.9844	0.9160 to 0.9996	33.2628	0.4887		3.845	0.7642	0.6718 to 0.8412	0.8438	0.7314 to 0.9224	4.8924	0.2795		4.968	0.5094	0.4105 to 0.6078	0.9844	0.9160 to 0.9996	32.6538	0.4984		4.183	0.783	0.6924 to 0.8572	0.8438	0.7314 to 0.9224	5.0128	0.2572		5.109	0.717	0.6212 to 0.8002	0.6719	0.5431 to 0.7841	2.1853	0.4212		4.266	0.6698
5.078	0.7736	0.6821 to 0.8492	0.8438	0.7314 to 0.9224	4.9526	0.2683		4.368	0.5094	0.4105 to 0.6078	0.9844	0.9160 to 0.9996	32.6538	0.4984		3.865	0.7547	0.6616 to 0.8331	0.8438	0.7314 to 0.9224	4.8316	0.2907		4.978	0.5	0.4013 to 0.5987	0.9844	0.9160 to 0.9996	32.0513	0.5079		4.194	0.7736	0.6821 to 0.8492	0.8438	0.7314 to 0.9224	4.9526	0.2683		5.117	0.7075	0.6113 to 0.7919	0.6719	0.5431 to 0.7841	2.1564	0.4353		4.28	0.6698
5.08	0.7642	0.6718 to 0.8412	0.8438	0.7314 to 0.9224	4.8924	0.2795		4.394	0.5	0.4013 to 0.5987	0.9844	0.9160 to 0.9996	32.0513	0.5079		3.911	0.7547	0.6616 to 0.8331	0.8594	0.7498 to 0.9336	5.3677	0.2854		4.993	0.4906	0.3922 to 0.5895	0.9844	0.9160 to 0.9996	31.4487	0.5175		4.197	0.7736	0.6821 to 0.8492	0.8594	0.7498 to 0.9336	5.5021	0.2634		5.122	0.7075	0.6113 to 0.7919	0.6875	0.5594 to 0.7976	2.264	0.4255		4.281	0.6604
5.082	0.7547	0.6616 to 0.8331	0.8438	0.7314 to 0.9224	4.8316	0.2907		4.431	0.4906	0.3922 to 0.5895	0.9844	0.9160 to 0.9996	31.4487	0.5175		3.943	0.7547	0.6616 to 0.8331	0.875	0.7685 to 0.9445	6.0376	0.2803		5.02	0.4811	0.3830 to 0.5803	0.9844	0.9160 to 0.9996	30.8397	0.5271		4.213	0.7642	0.6718 to 0.8412	0.8594	0.7498 to 0.9336	5.4353	0.2744		5.132	0.6981	0.6013 to 0.7835	0.6875	0.5594 to 0.7976	2.2339	0.4391		4.284	0.6509
5.092	0.7547	0.6616 to 0.8331	0.8594	0.7498 to 0.9336	5.3677	0.2854		4.444	0.4811	0.3830 to 0.5803	0.9844	0.9160 to 0.9996	30.8397	0.5271		3.948	0.7453	0.6514 to 0.8249	0.875	0.7685 to 0.9445	5.9624	0.2911		5.042	0.4717	0.3740 to 0.5711	0.9844	0.9160 to 0.9996	30.2372	0.5367		4.228	0.7642	0.6718 to 0.8412	0.875	0.7685 to 0.9445	6.1136	0.2695		5.143	0.6981	0.6013 to 0.7835	0.7031	0.5758 to 0.8109	2.3513	0.4294		4.293	0.6415
5.121	0.7453	0.6514 to 0.8249	0.8594	0.7498 to 0.9336	5.3009	0.2964		4.447	0.4717	0.3740 to 0.5711	0.9844	0.9160 to 0.9996	30.2372	0.5367		3.971	0.7453	0.6514 to 0.8249	0.8906	0.7875 to 0.9549	6.8126	0.286		5.051	0.4623	0.3649 to 0.5618	0.9844	0.9160 to 0.9996	29.6346	0.5462		4.231	0.7642	0.6718 to 0.8412	0.8906	0.7875 to 0.9549	6.9854	0.2648		5.152	0.6887	0.5914 to 0.7751	0.7031	0.5758 to 0.8109	2.3196	0.4428		4.312	0.6415
5.149	0.7358	0.6413 to 0.8168	0.8594	0.7498 to 0.9336	5.2333	0.3074		4.466	0.4623	0.3649 to 0.5618	0.9844	0.9160 to 0.9996	29.6346	0.5462		3.991	0.7453	0.6514 to 0.8249	0.9063	0.8070 to 0.9648	7.9541	0.281		5.07	0.4528	0.3559 to 0.5525	0.9844	0.9160 to 0.9996	29.0256	0.5559		4.243	0.7547	0.6616 to 0.8331	0.8906	0.7875 to 0.9549	6.8985	0.2754		5.16	0.6792	0.5816 to 0.7666	0.7031	0.5758 to 0.8109	2.2876	0.4563		4.329	0.6415
5.157	0.7264	0.6313 to 0.8085	0.8594	0.7498 to 0.9336	5.1664	0.3184		4.49	0.4528	0.3559 to 0.5525	0.9844	0.9160 to 0.9996	29.0256	0.5559		3.998	0.7453	0.6514 to 0.8249	0.9219	0.8270 to 0.9741	9.5429	0.2763		5.088	0.4434	0.3469 to 0.5431	0.9844	0.9160 to 0.9996	28.4231	0.5654		4.255	0.7453	0.6514 to 0.8249	0.8906	0.7875 to 0.9549	6.8126	0.286		5.164	0.6698	0.5718 to 0.7581	0.7031	0.5758 to 0.8109	2.256	0.4696		4.337	0.6415
5.159	0.7264	0.6313 to 0.8085	0.875	0.7685 to 0.9445	5.8112	0.3127		4.507	0.4434	0.3469 to 0.5431	0.9844	0.9160 to 0.9996	28.4231	0.5654		4.021	0.7358	0.6413 to 0.8168	0.9219	0.8270 to 0.9741	9.4213	0.2866		5.096	0.434	0.3380 to 0.5337	0.9844	0.9160 to 0.9996	27.8205	0.575		4.259	0.7358	0.6413 to 0.8168	0.8906	0.7875 to 0.9549	6.7258	0.2967		5.171	0.6604	0.5620 to 0.7496	0.7031	0.5758 to 0.8109	2.2243	0.483		4.35	0.6321
5.162	0.7264	0.6313 to 0.8085	0.8906	0.7875 to 0.9549	6.6399	0.3072		4.563	0.434	0.3380 to 0.5337	0.9844	0.9160 to 0.9996	27.8205	0.575		4.071	0.7358	0.6413 to 0.8168	0.9375	0.8476 to 0.9827	11.7728	0.2818		5.104	0.4245	0.3291 to 0.5243	0.9844	0.9160 to 0.9996	27.2115	0.5846		4.284	0.7264	0.6313 to 0.8085	0.8906	0.7875 to 0.9549	6.6399	0.3072		5.178	0.6604	0.5620 to 0.7496	0.7188	0.5924 to 0.8240	2.3485	0.4725		4.368	0.6226
5.164	0.717	0.6212 to 0.8002	0.8906	0.7875 to 0.9549	6.5539	0.3178		4.619	0.434	0.3380 to 0.5337	1	0.9440 to 1.000		0.566		4.131	0.7264	0.6313 to 0.8085	0.9375	0.8476 to 0.9827	11.6224	0.2918		5.108	0.4151	0.3202 to 0.5149	0.9844	0.9160 to 0.9996	26.609	0.5942		4.318	0.717	0.6212 to 0.8002	0.8906	0.7875 to 0.9549	6.5539	0.3178		5.182	0.6509	0.5522 to 0.7410	0.7188	0.5924 to 0.8240	2.3147	0.4857		4.379	0.6132
5.179	0.7075	0.6113 to 0.7919	0.8906	0.7875 to 0.9549	6.4671	0.3284		4.646	0.4245	0.3291 to 0.5243	1	0.9440 to 1.000		0.5755		4.175	0.717	0.6212 to 0.8002	0.9375	0.8476 to 0.9827	11.472	0.3019		5.124	0.4057	0.3113 to 0.5054	0.9844	0.9160 to 0.9996	26.0064	0.6037		4.337	0.7075	0.6113 to 0.7919	0.8906	0.7875 to 0.9549	6.4671	0.3284		5.185	0.6509	0.5522 to 0.7410	0.7344	0.6091 to 0.8370	2.4507	0.4754		4.384	0.6132
5.196	0.6981	0.6013 to 0.7835	0.8906	0.7875 to 0.9549	6.3812	0.339		4.675	0.4151	0.3202 to 0.5149	1	0.9440 to 1.000		0.5849		4.22	0.7075	0.6113 to 0.7919	0.9375	0.8476 to 0.9827	11.32	0.312		5.14	0.3962	0.3025 to 0.4959	0.9844	0.9160 to 0.9996	25.3974	0.6134		4.352	0.6981	0.6013 to 0.7835	0.8906	0.7875 to 0.9549	6.3812	0.339		5.189	0.6509	0.5522 to 0.7410	0.75	0.6260 to 0.8498	2.6036	0.4655		4.389	0.6132
5.215	0.6887	0.5914 to 0.7751	0.8906	0.7875 to 0.9549	6.2952	0.3495		4.687	0.4057	0.3113 to 0.5054	1	0.9440 to 1.000		0.5943		4.246	0.6981	0.6013 to 0.7835	0.9375	0.8476 to 0.9827	11.1696	0.322		5.155	0.3868	0.2938 to 0.4863	0.9844	0.9160 to 0.9996	24.7949	0.6229		4.359	0.6887	0.5914 to 0.7751	0.8906	0.7875 to 0.9549	6.2952	0.3495		5.197	0.6509	0.5522 to 0.7410	0.7656	0.6431 to 0.8625	2.7769	0.456		4.392	0.6038
5.235	0.6792	0.5816 to 0.7666	0.8906	0.7875 to 0.9549	6.2084	0.3602		4.693	0.3962	0.3025 to 0.4959	1	0.9440 to 1.000		0.6038		4.248	0.6887	0.5914 to 0.7751	0.9375	0.8476 to 0.9827	11.0192	0.3321		5.17	0.3774	0.2850 to 0.4767	0.9844	0.9160 to 0.9996	24.1923	0.6325		4.377	0.6887	0.5914 to 0.7751	0.9063	0.8070 to 0.9648	7.3501	0.3435		5.221	0.6415	0.5426 to 0.7323	0.7656	0.6431 to 0.8625	2.7368	0.4683		4.399	0.5943
5.24	0.6792	0.5816 to 0.7666	0.9063	0.8070 to 0.9648	7.2487	0.354		4.698	0.3868	0.2938 to 0.4863	1	0.9440 to 1.000		0.6132		4.252	0.6792	0.5816 to 0.7666	0.9375	0.8476 to 0.9827	10.8672	0.3422		5.188	0.3679	0.2763 to 0.4671	0.9844	0.9160 to 0.9996	23.5833	0.6421		4.41	0.6792	0.5816 to 0.7666	0.9063	0.8070 to 0.9648	7.2487	0.354		5.242	0.6415	0.5426 to 0.7323	0.7813	0.6603 to 0.8749	2.9332	0.4589		4.412	0.5849
5.25	0.6698	0.5718 to 0.7581	0.9063	0.8070 to 0.9648	7.1483	0.3643		4.703	0.3774	0.2850 to 0.4767	1	0.9440 to 1.000		0.6226		4.256	0.6698	0.5718 to 0.7581	0.9375	0.8476 to 0.9827	10.7168	0.3522		5.207	0.3585	0.2677 to 0.4574	0.9844	0.9160 to 0.9996	22.9808	0.6517		4.43	0.6698	0.5718 to 0.7581	0.9063	0.8070 to 0.9648	7.1483	0.3643		5.247	0.6321	0.5329 to 0.7237	0.7813	0.6603 to 0.8749	2.8903	0.4709		4.427	0.5755
5.26	0.6698	0.5718 to 0.7581	0.9219	0.8270 to 0.9741	8.5762	0.3582		4.721	0.3679	0.2763 to 0.4671	1	0.9440 to 1.000		0.6321		4.266	0.6604	0.5620 to 0.7496	0.9375	0.8476 to 0.9827	10.5664	0.3622		5.212	0.3491	0.2590 to 0.4478	0.9844	0.9160 to 0.9996	22.3782	0.6612		4.439	0.6604	0.5620 to 0.7496	0.9063	0.8070 to 0.9648	7.048	0.3747		5.256	0.6321	0.5329 to 0.7237	0.7969	0.6777 to 0.8872	3.1123	0.4617		4.433	0.566
5.263	0.6604	0.5620 to 0.7496	0.9219	0.8270 to 0.9741	8.4558	0.3684		4.74	0.3585	0.2677 to 0.4574	1	0.9440 to 1.000		0.6415		4.275	0.6509	0.5522 to 0.7410	0.9375	0.8476 to 0.9827	10.4144	0.3724		5.224	0.3396	0.2504 to 0.4380	0.9844	0.9160 to 0.9996	21.7692	0.6709		4.452	0.6604	0.5620 to 0.7496	0.9219	0.8270 to 0.9741	8.4558	0.3684		5.28	0.6321	0.5329 to 0.7237	0.8125	0.6954 to 0.8992	3.3712	0.4528		4.439	0.566
5.275	0.6509	0.5522 to 0.7410	0.9219	0.8270 to 0.9741	8.3342	0.3787		4.756	0.3491	0.2590 to 0.4478	1	0.9440 to 1.000		0.6509		4.326	0.6415	0.5426 to 0.7323	0.9375	0.8476 to 0.9827	10.264	0.3824		5.237	0.3302	0.2419 to 0.4282	0.9844	0.9160 to 0.9996	21.1667	0.6804		4.467	0.6509	0.5522 to 0.7410	0.9219	0.8270 to 0.9741	8.3342	0.3787		5.299	0.6226	0.5233 to 0.7150	0.8125	0.6954 to 0.8992	3.3205	0.4645		4.45	0.5566
5.287	0.6509	0.5522 to 0.7410	0.9375	0.8476 to 0.9827	10.4144	0.3724		4.767	0.3396	0.2504 to 0.4380	1	0.9440 to 1.000		0.6604		4.384	0.6415	0.5426 to 0.7323	0.9531	0.8691 to 0.9902	13.678	0.3761		5.255	0.3208	0.2334 to 0.4184	0.9844	0.9160 to 0.9996	20.5641	0.69		4.477	0.6415	0.5426 to 0.7323	0.9219	0.8270 to 0.9741	8.2138	0.3889		5.302	0.6132	0.5137 to 0.7062	0.8125	0.6954 to 0.8992	3.2704	0.4761		4.475	0.5472
5.294	0.6509	0.5522 to 0.7410	0.9531	0.8691 to 0.9902	13.8785	0.3663		4.774	0.3302	0.2419 to 0.4282	1	0.9440 to 1.000		0.6698		4.392	0.6321	0.5329 to 0.7237	0.9531	0.8691 to 0.9902	13.4776	0.386		5.287	0.3113	0.2249 to 0.4086	0.9844	0.9160 to 0.9996	19.9551	0.6996		4.48	0.6321	0.5329 to 0.7237	0.9219	0.8270 to 0.9741	8.0935	0.3991		5.31	0.6038	0.5041 to 0.6975	0.8125	0.6954 to 0.8992	3.2203	0.4876		4.496	0.5472
5.299	0.6415	0.5426 to 0.7323	0.9531	0.8691 to 0.9902	13.678	0.3761		4.796	0.3208	0.2334 to 0.4184	1	0.9440 to 1.000		0.6792		4.41	0.6321	0.5329 to 0.7237	0.9688	0.8916 to 0.9962	20.2596	0.3797		5.305	0.3019	0.2165 to 0.3987	0.9844	0.9160 to 0.9996	19.3526	0.7092		4.485	0.6226	0.5233 to 0.7150	0.9219	0.8270 to 0.9741	7.9718	0.4094		5.318	0.5943	0.4946 to 0.6887	0.8125	0.6954 to 0.8992	3.1696	0.4993		4.501	0.5377
5.305	0.6321	0.5329 to 0.7237	0.9531	0.8691 to 0.9902	13.4776	0.386		4.816	0.3113	0.2249 to 0.4086	1	0.9440 to 1.000		0.6887		4.435	0.6226	0.5233 to 0.7150	0.9688	0.8916 to 0.9962	19.9551	0.3896		5.32	0.3019	0.2165 to 0.3987	1	0.9440 to 1.000		0.6981		4.49	0.6226	0.5233 to 0.7150	0.9375	0.8476 to 0.9827	9.9616	0.4026		5.323	0.5849	0.4851 to 0.6798	0.8125	0.6954 to 0.8992	3.1195	0.5109		4.524	0.5377
5.314	0.6321	0.5329 to 0.7237	0.9688	0.8916 to 0.9962	20.2596	0.3797		4.829	0.3019	0.2165 to 0.3987	1	0.9440 to 1.000		0.6981		4.457	0.6132	0.5137 to 0.7062	0.9688	0.8916 to 0.9962	19.6538	0.3993		5.379	0.2925	0.2081 to 0.3887	1	0.9440 to 1.000		0.7075		4.498	0.6132	0.5137 to 0.7062	0.9375	0.8476 to 0.9827	9.8112	0.4126		5.329	0.5849	0.4851 to 0.6798	0.8281	0.7132 to 0.9110	3.4026	0.5013		4.558	0.5377
5.323	0.6226	0.5233 to 0.7150	0.9688	0.8916 to 0.9962	19.9551	0.3896		4.843	0.2925	0.2081 to 0.3887	1	0.9440 to 1.000		0.7075		4.478	0.6038	0.5041 to 0.6975	0.9688	0.8916 to 0.9962	19.3526	0.409		5.43	0.283	0.1998 to 0.3788	1	0.9440 to 1.000		0.717		4.513	0.6038	0.5041 to 0.6975	0.9375	0.8476 to 0.9827	9.6608	0.4226		5.338	0.5849	0.4851 to 0.6798	0.8438	0.7314 to 0.9224	3.7446	0.4919		4.581	0.5283
5.336	0.6132	0.5137 to 0.7062	0.9688	0.8916 to 0.9962	19.6538	0.3993		4.861	0.283	0.1998 to 0.3788	1	0.9440 to 1.000		0.717		4.494	0.5943	0.4946 to 0.6887	0.9688	0.8916 to 0.9962	19.0481	0.4188		5.467	0.2736	0.1915 to 0.3687	1	0.9440 to 1.000		0.7264		4.525	0.5943	0.4946 to 0.6887	0.9375	0.8476 to 0.9827	9.5088	0.4327		5.343	0.5755	0.4757 to 0.6709	0.8438	0.7314 to 0.9224	3.6844	0.5031		4.589	0.5189
5.361	0.6038	0.5041 to 0.6975	0.9688	0.8916 to 0.9962	19.3526	0.409		4.891	0.2736	0.1915 to 0.3687	1	0.9440 to 1.000		0.7264		4.516	0.5849	0.4851 to 0.6798	0.9688	0.8916 to 0.9962	18.7468	0.4285		5.505	0.2642	0.1832 to 0.3587	1	0.9440 to 1.000		0.7358		4.535	0.5943	0.4946 to 0.6887	0.9531	0.8691 to 0.9902	12.6716	0.4257		5.344	0.566	0.4663 to 0.6620	0.8438	0.7314 to 0.9224	3.6236	0.5143		4.595	0.5189
5.384	0.5943	0.4946 to 0.6887	0.9688	0.8916 to 0.9962	19.0481	0.4188		4.924	0.2642	0.1832 to 0.3587	1	0.9440 to 1.000		0.7358		4.529	0.5755	0.4757 to 0.6709	0.9688	0.8916 to 0.9962	18.4455	0.4382		5.514	0.2547	0.1751 to 0.3486	1	0.9440 to 1.000		0.7453		4.547	0.5849	0.4851 to 0.6798	0.9531	0.8691 to 0.9902	12.4712	0.4355		5.35	0.5566	0.4569 to 0.6531	0.8438	0.7314 to 0.9224	3.5634	0.5255		4.604	0.5189
5.408	0.5849	0.4851 to 0.6798	0.9688	0.8916 to 0.9962	18.7468	0.4285		4.946	0.2547	0.1751 to 0.3486	1	0.9440 to 1.000		0.7453		4.537	0.566	0.4663 to 0.6620	0.9688	0.8916 to 0.9962	18.141	0.448		5.523	0.2453	0.1669 to 0.3384	1	0.9440 to 1.000		0.7547		4.565	0.5755	0.4757 to 0.6709	0.9531	0.8691 to 0.9902	12.2708	0.4454		5.357	0.5472	0.4475 to 0.6441	0.8438	0.7314 to 0.9224	3.5032	0.5366		4.618	0.5189
5.438	0.5755	0.4757 to 0.6709	0.9688	0.8916 to 0.9962	18.4455	0.4382		4.97	0.2453	0.1669 to 0.3384	1	0.9440 to 1.000		0.7547		4.548	0.5566	0.4569 to 0.6531	0.9688	0.8916 to 0.9962	17.8397	0.4577		5.539	0.2358	0.1588 to 0.3282	1	0.9440 to 1.000		0.7642		4.58	0.566	0.4663 to 0.6620	0.9531	0.8691 to 0.9902	12.0682	0.4554		5.359	0.5377	0.4382 to 0.6351	0.8438	0.7314 to 0.9224	3.4424	0.5479		4.643	0.5189
5.449	0.566	0.4663 to 0.6620	0.9688	0.8916 to 0.9962	18.141	0.448		4.992	0.2358	0.1588 to 0.3282	1	0.9440 to 1.000		0.7642		4.56	0.5472	0.4475 to 0.6441	0.9688	0.8916 to 0.9962	17.5385	0.4674		5.552	0.2264	0.1508 to 0.3179	1	0.9440 to 1.000		0.7736		4.584	0.5566	0.4569 to 0.6531	0.9531	0.8691 to 0.9902	11.8678	0.4652		5.368	0.5283	0.4289 to 0.6260	0.8438	0.7314 to 0.9224	3.3822	0.559		4.661	0.5094
5.458	0.5566	0.4569 to 0.6531	0.9688	0.8916 to 0.9962	17.8397	0.4577		5.005	0.2264	0.1508 to 0.3179	1	0.9440 to 1.000		0.7736		4.582	0.5377	0.4382 to 0.6351	0.9688	0.8916 to 0.9962	17.234	0.4772		5.562	0.217	0.1428 to 0.3076	1	0.9440 to 1.000		0.783		4.59	0.5472	0.4475 to 0.6441	0.9531	0.8691 to 0.9902	11.6674	0.4751		5.381	0.5189	0.4197 to 0.6170	0.8438	0.7314 to 0.9224	3.322	0.5702		4.67	0.5094
5.479	0.5472	0.4475 to 0.6441	0.9688	0.8916 to 0.9962	17.5385	0.4674		5.019	0.217	0.1428 to 0.3076	1	0.9440 to 1.000		0.783		4.617	0.5283	0.4289 to 0.6260	0.9688	0.8916 to 0.9962	16.9327	0.4869		5.579	0.2075	0.1349 to 0.2972	1	0.9440 to 1.000		0.7925		4.596	0.5377	0.4382 to 0.6351	0.9531	0.8691 to 0.9902	11.4648	0.485		5.387	0.5189	0.4197 to 0.6170	0.8594	0.7498 to 0.9336	3.6906	0.5598		4.679	0.5
5.498	0.5377	0.4382 to 0.6351	0.9688	0.8916 to 0.9962	17.234	0.4772		5.045	0.2075	0.1349 to 0.2972	1	0.9440 to 1.000		0.7925		4.652	0.5189	0.4197 to 0.6170	0.9688	0.8916 to 0.9962	16.6314	0.4966		5.624	0.1981	0.1270 to 0.2868	1	0.9440 to 1.000		0.8019		4.614	0.5283	0.4289 to 0.6260	0.9531	0.8691 to 0.9902	11.2644	0.4949		5.398	0.5094	0.4105 to 0.6078	0.8594	0.7498 to 0.9336	3.623	0.5709		4.688	0.5
5.506	0.5283	0.4289 to 0.6260	0.9688	0.8916 to 0.9962	16.9327	0.4869		5.078	0.1981	0.1270 to 0.2868	1	0.9440 to 1.000		0.8019		4.668	0.5094	0.4105 to 0.6078	0.9688	0.8916 to 0.9962	16.3269	0.5064		5.675	0.1887	0.1192 to 0.2762	1	0.9440 to 1.000		0.8113		4.64	0.5189	0.4197 to 0.6170	0.9531	0.8691 to 0.9902	11.064	0.5048		5.411	0.5	0.4013 to 0.5987	0.8594	0.7498 to 0.9336	3.5562	0.5818		4.695	0.4906
5.527	0.5189	0.4197 to 0.6170	0.9688	0.8916 to 0.9962	16.6314	0.4966		5.097	0.1887	0.1192 to 0.2762	1	0.9440 to 1.000		0.8113		4.678	0.5	0.4013 to 0.5987	0.9688	0.8916 to 0.9962	16.0256	0.5161		5.711	0.1792	0.1115 to 0.2657	1	0.9440 to 1.000		0.8208		4.654	0.5094	0.4105 to 0.6078	0.9531	0.8691 to 0.9902	10.8614	0.5147		5.415	0.4906	0.3922 to 0.5895	0.8594	0.7498 to 0.9336	3.4893	0.5927		4.709	0.4811
5.56	0.5094	0.4105 to 0.6078	0.9688	0.8916 to 0.9962	16.3269	0.5064		5.115	0.1792	0.1115 to 0.2657	1	0.9440 to 1.000		0.8208		4.688	0.4906	0.3922 to 0.5895	0.9688	0.8916 to 0.9962	15.7244	0.5258		5.734	0.1698	0.1039 to 0.2550	1	0.9440 to 1.000		0.8302		4.66	0.5	0.4013 to 0.5987	0.9531	0.8691 to 0.9902	10.661	0.5246		5.42	0.4811	0.3830 to 0.5803	0.8594	0.7498 to 0.9336	3.4218	0.6038		4.727	0.4717
5.59	0.5	0.4013 to 0.5987	0.9688	0.8916 to 0.9962	16.0256	0.5161		5.124	0.1698	0.1039 to 0.2550	1	0.9440 to 1.000		0.8302		4.707	0.4811	0.3830 to 0.5803	0.9688	0.8916 to 0.9962	15.4199	0.5356		5.737	0.1604	0.09629 to 0.2443	1	0.9440 to 1.000		0.8396		4.663	0.4906	0.3922 to 0.5895	0.9531	0.8691 to 0.9902	10.4606	0.5345		5.432	0.4717	0.3740 to 0.5711	0.8594	0.7498 to 0.9336	3.3549	0.6147		4.741	0.4623
5.611	0.4906	0.3922 to 0.5895	0.9688	0.8916 to 0.9962	15.7244	0.5258		5.154	0.1604	0.09629 to 0.2443	1	0.9440 to 1.000		0.8396		4.728	0.4717	0.3740 to 0.5711	0.9688	0.8916 to 0.9962	15.1186	0.5453		5.74	0.1509	0.08881 to 0.2335	1	0.9440 to 1.000		0.8491		4.674	0.4811	0.3830 to 0.5803	0.9531	0.8691 to 0.9902	10.258	0.5444		5.44	0.4623	0.3649 to 0.5618	0.8594	0.7498 to 0.9336	3.2881	0.6257		4.758	0.4528
5.621	0.4811	0.3830 to 0.5803	0.9688	0.8916 to 0.9962	15.4199	0.5356		5.249	0.1509	0.08881 to 0.2335	1	0.9440 to 1.000		0.8491		4.739	0.4623	0.3649 to 0.5618	0.9688	0.8916 to 0.9962	14.8173	0.555		5.748	0.1415	0.08142 to 0.2226	1	0.9440 to 1.000		0.8585		4.688	0.4717	0.3740 to 0.5711	0.9531	0.8691 to 0.9902	10.0576	0.5543		5.442	0.4528	0.3559 to 0.5525	0.8594	0.7498 to 0.9336	3.2205	0.6367		4.77	0.4528
5.63	0.4717	0.3740 to 0.5711	0.9688	0.8916 to 0.9962	15.1186	0.5453		5.317	0.1415	0.08142 to 0.2226	1	0.9440 to 1.000		0.8585		4.754	0.4528	0.3559 to 0.5525	0.9688	0.8916 to 0.9962	14.5128	0.5648		5.783	0.1321	0.07413 to 0.2117	1	0.9440 to 1.000		0.8679		4.702	0.4623	0.3649 to 0.5618	0.9531	0.8691 to 0.9902	9.8571	0.5642		5.448	0.4528	0.3559 to 0.5525	0.875	0.7685 to 0.9445	3.6224	0.6254		4.78	0.4434
5.64	0.4623	0.3649 to 0.5618	0.9688	0.8916 to 0.9962	14.8173	0.555		5.321	0.1321	0.07413 to 0.2117	1	0.9440 to 1.000		0.8679		4.765	0.4528	0.3559 to 0.5525	0.9844	0.9160 to 0.9996	29.0256	0.5559		5.814	0.1226	0.06695 to 0.2006	1	0.9440 to 1.000		0.8774		4.725	0.4528	0.3559 to 0.5525	0.9531	0.8691 to 0.9902	9.6546	0.5741		5.458	0.4434	0.3469 to 0.5431	0.875	0.7685 to 0.9445	3.5472	0.6361		4.8	0.434
5.648	0.4528	0.3559 to 0.5525	0.9688	0.8916 to 0.9962	14.5128	0.5648		5.33	0.1226	0.06695 to 0.2006	1	0.9440 to 1.000		0.8774		4.776	0.4434	0.3469 to 0.5431	0.9844	0.9160 to 0.9996	28.4231	0.5654		5.847	0.1132	0.05988 to 0.1894	1	0.9440 to 1.000		0.8868		4.747	0.4528	0.3559 to 0.5525	0.9688	0.8916 to 0.9962	14.5128	0.5648		5.465	0.434	0.3380 to 0.5337	0.875	0.7685 to 0.9445	3.472	0.6469		4.82	0.4245
5.652	0.4528	0.3559 to 0.5525	0.9844	0.9160 to 0.9996	29.0256	0.5559		5.344	0.1132	0.05988 to 0.1894	1	0.9440 to 1.000		0.8868		4.786	0.434	0.3380 to 0.5337	0.9844	0.9160 to 0.9996	27.8205	0.575		5.892	0.1038	0.05295 to 0.1781	1	0.9440 to 1.000		0.8962		4.761	0.4528	0.3559 to 0.5525	0.9844	0.9160 to 0.9996	29.0256	0.5559		5.468	0.4245	0.3291 to 0.5243	0.875	0.7685 to 0.9445	3.396	0.6577		4.836	0.4151
5.656	0.4434	0.3469 to 0.5431	0.9844	0.9160 to 0.9996	28.4231	0.5654		5.359	0.1038	0.05295 to 0.1781	1	0.9440 to 1.000		0.8962		4.798	0.4245	0.3291 to 0.5243	0.9844	0.9160 to 0.9996	27.2115	0.5846		5.907	0.09434	0.04617 to 0.1667	1	0.9440 to 1.000		0.9057		4.77	0.4434	0.3469 to 0.5431	0.9844	0.9160 to 0.9996	28.4231	0.5654		5.476	0.4151	0.3202 to 0.5149	0.875	0.7685 to 0.9445	3.3208	0.6685		4.849	0.4057
5.666	0.434	0.3380 to 0.5337	0.9844	0.9160 to 0.9996	27.8205	0.575		5.366	0.09434	0.04617 to 0.1667	1	0.9440 to 1.000		0.9057		4.818	0.4151	0.3202 to 0.5149	0.9844	0.9160 to 0.9996	26.609	0.5942		5.916	0.08491	0.03956 to 0.1551	1	0.9440 to 1.000		0.9151		4.779	0.434	0.3380 to 0.5337	0.9844	0.9160 to 0.9996	27.8205	0.575		5.483	0.4057	0.3113 to 0.5054	0.875	0.7685 to 0.9445	3.2456	0.6792		4.855	0.4057
5.676	0.4245	0.3291 to 0.5243	0.9844	0.9160 to 0.9996	27.2115	0.5846		5.372	0.08491	0.03956 to 0.1551	1	0.9440 to 1.000		0.9151		4.835	0.4057	0.3113 to 0.5054	0.9844	0.9160 to 0.9996	26.0064	0.6037		5.936	0.07547	0.03315 to 0.1433	1	0.9440 to 1.000		0.9245		4.782	0.4245	0.3291 to 0.5243	0.9844	0.9160 to 0.9996	27.2115	0.5846		5.499	0.3962	0.3025 to 0.4959	0.875	0.7685 to 0.9445	3.1696	0.6901		4.863	0.3962
5.681	0.4151	0.3202 to 0.5149	0.9844	0.9160 to 0.9996	26.609	0.5942		5.388	0.07547	0.03315 to 0.1433	1	0.9440 to 1.000		0.9245		4.843	0.3962	0.3025 to 0.4959	0.9844	0.9160 to 0.9996	25.3974	0.6134		5.955	0.06604	0.02696 to 0.1313	1	0.9440 to 1.000		0.934		4.788	0.4151	0.3202 to 0.5149	0.9844	0.9160 to 0.9996	26.609	0.5942		5.514	0.3868	0.2938 to 0.4863	0.875	0.7685 to 0.9445	3.0944	0.7008		4.879	0.3962
5.689	0.4057	0.3113 to 0.5054	0.9844	0.9160 to 0.9996	26.0064	0.6037		5.431	0.06604	0.02696 to 0.1313	1	0.9440 to 1.000		0.934		4.852	0.3868	0.2938 to 0.4863	0.9844	0.9160 to 0.9996	24.7949	0.6229		5.973	0.0566	0.02105 to 0.1191	1	0.9440 to 1.000		0.9434		4.809	0.4057	0.3113 to 0.5054	0.9844	0.9160 to 0.9996	26.0064	0.6037		5.515	0.3774	0.2850 to 0.4767	0.875	0.7685 to 0.9445	3.0192	0.7115		4.893	0.3962
5.705	0.4057	0.3113 to 0.5054	1	0.9440 to 1.000		0.5943		5.502	0.0566	0.02105 to 0.1191	1	0.9440 to 1.000		0.9434		4.873	0.3774	0.2850 to 0.4767	0.9844	0.9160 to 0.9996	24.1923	0.6325		6.03	0.04717	0.01549 to 0.1067	1	0.9440 to 1.000		0.9528		4.833	0.3962	0.3025 to 0.4959	0.9844	0.9160 to 0.9996	25.3974	0.6134		5.518	0.3679	0.2763 to 0.4671	0.875	0.7685 to 0.9445	2.9432	0.7224		4.903	0.3962
5.717	0.3962	0.3025 to 0.4959	1	0.9440 to 1.000		0.6038		5.577	0.04717	0.01549 to 0.1067	1	0.9440 to 1.000		0.9528		4.92	0.3679	0.2763 to 0.4671	0.9844	0.9160 to 0.9996	23.5833	0.6421		6.113	0.03774	0.01038 to 0.09381	1	0.9440 to 1.000		0.9623		4.844	0.3868	0.2938 to 0.4863	0.9844	0.9160 to 0.9996	24.7949	0.6229		5.521	0.3585	0.2677 to 0.4574	0.875	0.7685 to 0.9445	2.868	0.7331		4.915	0.3868
5.723	0.3868	0.2938 to 0.4863	1	0.9440 to 1.000		0.6132		5.616	0.03774	0.01038 to 0.09381	1	0.9440 to 1.000		0.9623		4.953	0.3585	0.2677 to 0.4574	0.9844	0.9160 to 0.9996	22.9808	0.6517		6.166	0.0283	0.005875 to 0.08049	1	0.9440 to 1.000		0.9717		4.85	0.3774	0.2850 to 0.4767	0.9844	0.9160 to 0.9996	24.1923	0.6325		5.522	0.3585	0.2677 to 0.4574	0.8906	0.7875 to 0.9549	3.277	0.7203		4.922	0.3774
5.728	0.3774	0.2850 to 0.4767	1	0.9440 to 1.000		0.6226		5.648	0.0283	0.005875 to 0.08049	1	0.9440 to 1.000		0.9717		4.969	0.3491	0.2590 to 0.4478	0.9844	0.9160 to 0.9996	22.3782	0.6612		6.18	0.01887	0.002293 to 0.06650	1	0.9440 to 1.000		0.9811		4.86	0.3679	0.2763 to 0.4671	0.9844	0.9160 to 0.9996	23.5833	0.6421		5.525	0.3491	0.2590 to 0.4478	0.8906	0.7875 to 0.9549	3.191	0.7309		4.936	0.3679
5.741	0.3679	0.2763 to 0.4671	1	0.9440 to 1.000		0.6321		5.706	0.01887	0.002293 to 0.06650	1	0.9440 to 1.000		0.9811		4.987	0.3396	0.2504 to 0.4380	0.9844	0.9160 to 0.9996	21.7692	0.6709		6.352	0.009434	0.000239 to 0.05144	1	0.9440 to 1.000		0.9906		4.873	0.3585	0.2677 to 0.4574	0.9844	0.9160 to 0.9996	22.9808	0.6517		5.536	0.3396	0.2504 to 0.4380	0.8906	0.7875 to 0.9549	3.1042	0.7415		4.949	0.3585
5.754	0.3585	0.2677 to 0.4574	1	0.9440 to 1.000		0.6415		5.798	0.009434	0.000239 to 0.05144	1	0.9440 to 1.000		0.9906		4.994	0.3302	0.2419 to 0.4282	0.9844	0.9160 to 0.9996	21.1667	0.6804										4.884	0.3491	0.2590 to 0.4478	0.9844	0.9160 to 0.9996	22.3782	0.6612		5.543	0.3396	0.2504 to 0.4380	0.9063	0.8070 to 0.9648	3.6243	0.7287		4.952	0.3491
5.758	0.3491	0.2590 to 0.4478	1	0.9440 to 1.000		0.6509										4.997	0.3208	0.2334 to 0.4184	0.9844	0.9160 to 0.9996	20.5641	0.69										4.899	0.3396	0.2504 to 0.4380	0.9844	0.9160 to 0.9996	21.7692	0.6709		5.545	0.3302	0.2419 to 0.4282	0.9063	0.8070 to 0.9648	3.524	0.739		4.954	0.3396
5.762	0.3396	0.2504 to 0.4380	1	0.9440 to 1.000		0.6604										5.009	0.3113	0.2249 to 0.4086	0.9844	0.9160 to 0.9996	19.9551	0.6996				ROC Curve Area	0.861439					4.914	0.3302	0.2419 to 0.4282	0.9844	0.9160 to 0.9996	21.1667	0.6804		5.548	0.3208	0.2334 to 0.4184	0.9063	0.8070 to 0.9648	3.4237	0.7494		4.957	0.3302
5.765	0.3302	0.2419 to 0.4282	1	0.9440 to 1.000		0.6698				ROC Curve Area	0.901975					5.024	0.3019	0.2165 to 0.3987	0.9844	0.9160 to 0.9996	19.3526	0.7092				Standard Error	0.0282484					4.919	0.3208	0.2334 to 0.4184	0.9844	0.9160 to 0.9996	20.5641	0.69		5.558	0.3113	0.2249 to 0.4086	0.9063	0.8070 to 0.9648	3.3223	0.7599		4.97	0.3208
5.777	0.3208	0.2334 to 0.4184	1	0.9440 to 1.000		0.6792				Standard Error	0.0238493					5.036	0.2925	0.2081 to 0.3887	0.9844	0.9160 to 0.9996	18.75	0.7187				95% Confidence Interval	0.8061 To 0.9168					4.922	0.3113	0.2249 to 0.4086	0.9844	0.9160 to 0.9996	19.9551	0.6996		5.568	0.3019	0.2165 to 0.3987	0.9063	0.8070 to 0.9648	3.222	0.7703		4.982	0.3113
5.789	0.3113	0.2249 to 0.4086	1	0.9440 to 1.000		0.6887				95% Confidence Interval	0.8552 To 0.9487					5.051	0.283	0.1998 to 0.3788	0.9844	0.9160 to 0.9996	18.141	0.7284				P Value	< 0.0001					4.928	0.3019	0.2165 to 0.3987	0.9844	0.9160 to 0.9996	19.3526	0.7092		5.571	0.2925	0.2081 to 0.3887	0.9063	0.8070 to 0.9648	3.1217	0.7806		4.998	0.3019
5.801	0.3019	0.2165 to 0.3987	1	0.9440 to 1.000		0.6981				P Value	< 0.0001					5.077	0.2736	0.1915 to 0.3687	0.9844	0.9160 to 0.9996	17.5385	0.7379				Sample Size - Healthy	64					4.936	0.2925	0.2081 to 0.3887	0.9844	0.9160 to 0.9996	18.75	0.7187		5.579	0.283	0.1998 to 0.3788	0.9063	0.8070 to 0.9648	3.0203	0.7911		5.023	0.2925
5.821	0.2925	0.2081 to 0.3887	1	0.9440 to 1.000		0.7075				Sample Size - Healthy	64					5.109	0.2642	0.1832 to 0.3587	0.9844	0.9160 to 0.9996	16.9359	0.7475				Sample Size - Periodontitis	106					4.942	0.283	0.1998 to 0.3788	0.9844	0.9160 to 0.9996	18.141	0.7284		5.59	0.283	0.1998 to 0.3788	0.9219	0.8270 to 0.9741	3.6236	0.7777		5.042	0.283
5.838	0.283	0.1998 to 0.3788	1	0.9440 to 1.000		0.717				Sample Size - Periodontitis	106					5.123	0.2547	0.1751 to 0.3486	0.9844	0.9160 to 0.9996	16.3269	0.7571										4.95	0.2736	0.1915 to 0.3687	0.9844	0.9160 to 0.9996	17.5385	0.7379		5.613	0.2736	0.1915 to 0.3687	0.9219	0.8270 to 0.9741	3.5032	0.7879		5.055	0.2736
5.855	0.2736	0.1915 to 0.3687	1	0.9440 to 1.000		0.7264										5.131	0.2453	0.1669 to 0.3384	0.9844	0.9160 to 0.9996	15.7244	0.7667										4.957	0.2642	0.1832 to 0.3587	0.9844	0.9160 to 0.9996	16.9359	0.7475		5.641	0.2642	0.1832 to 0.3587	0.9219	0.8270 to 0.9741	3.3828	0.7981		5.065	0.2736
5.895	0.2642	0.1832 to 0.3587	1	0.9440 to 1.000		0.7358										5.155	0.2358	0.1588 to 0.3282	0.9844	0.9160 to 0.9996	15.1154	0.7763										4.959	0.2547	0.1751 to 0.3486	0.9844	0.9160 to 0.9996	16.3269	0.7571		5.652	0.2547	0.1751 to 0.3486	0.9219	0.8270 to 0.9741	3.2612	0.8084		5.076	0.2642
5.928	0.2547	0.1751 to 0.3486	1	0.9440 to 1.000		0.7453										5.172	0.2264	0.1508 to 0.3179	0.9844	0.9160 to 0.9996	14.5128	0.7859										4.972	0.2453	0.1669 to 0.3384	0.9844	0.9160 to 0.9996	15.7244	0.7667		5.663	0.2453	0.1669 to 0.3384	0.9219	0.8270 to 0.9741	3.1408	0.8186		5.089	0.2547
5.934	0.2453	0.1669 to 0.3384	1	0.9440 to 1.000		0.7547										5.178	0.217	0.1428 to 0.3076	0.9844	0.9160 to 0.9996	13.9103	0.7954										4.991	0.2358	0.1588 to 0.3282	0.9844	0.9160 to 0.9996	15.1154	0.7763		5.672	0.2358	0.1588 to 0.3282	0.9219	0.8270 to 0.9741	3.0192	0.8289		5.099	0.2453
5.943	0.2358	0.1588 to 0.3282	1	0.9440 to 1.000		0.7642										5.183	0.2075	0.1349 to 0.2972	0.9844	0.9160 to 0.9996	13.3013	0.8051										5.006	0.2264	0.1508 to 0.3179	0.9844	0.9160 to 0.9996	14.5128	0.7859		5.674	0.2264	0.1508 to 0.3179	0.9219	0.8270 to 0.9741	2.8988	0.8391		5.105	0.2358
5.949	0.2264	0.1508 to 0.3179	1	0.9440 to 1.000		0.7736										5.191	0.1981	0.1270 to 0.2868	0.9844	0.9160 to 0.9996	12.6987	0.8146										5.025	0.217	0.1428 to 0.3076	0.9844	0.9160 to 0.9996	13.9103	0.7954		5.677	0.217	0.1428 to 0.3076	0.9219	0.8270 to 0.9741	2.7785	0.8493		5.112	0.2264
5.954	0.217	0.1428 to 0.3076	1	0.9440 to 1.000		0.783										5.198	0.1887	0.1192 to 0.2762	0.9844	0.9160 to 0.9996	12.0962	0.8242										5.048	0.2075	0.1349 to 0.2972	0.9844	0.9160 to 0.9996	13.3013	0.8051		5.691	0.2075	0.1349 to 0.2972	0.9219	0.8270 to 0.9741	2.6569	0.8596		5.118	0.217
5.959	0.2075	0.1349 to 0.2972	1	0.9440 to 1.000		0.7925										5.221	0.1792	0.1115 to 0.2657	0.9844	0.9160 to 0.9996	11.4872	0.8338										5.067	0.1981	0.1270 to 0.2868	0.9844	0.9160 to 0.9996	12.6987	0.8146		5.708	0.1981	0.1270 to 0.2868	0.9219	0.8270 to 0.9741	2.5365	0.8698		5.127	0.2075
5.983	0.1981	0.1270 to 0.2868	1	0.9440 to 1.000		0.8019										5.244	0.1698	0.1039 to 0.2550	0.9844	0.9160 to 0.9996	10.8846	0.8434										5.085	0.1887	0.1192 to 0.2762	0.9844	0.9160 to 0.9996	12.0962	0.8242		5.713	0.1887	0.1192 to 0.2762	0.9219	0.8270 to 0.9741	2.4161	0.88		5.135	0.1981
6.042	0.1887	0.1192 to 0.2762	1	0.9440 to 1.000		0.8113										5.257	0.1604	0.09629 to 0.2443	0.9844	0.9160 to 0.9996	10.2821	0.8529										5.103	0.1792	0.1115 to 0.2657	0.9844	0.9160 to 0.9996	11.4872	0.8338		5.733	0.1792	0.1115 to 0.2657	0.9219	0.8270 to 0.9741	2.2945	0.8903		5.15	0.1887
6.107	0.1792	0.1115 to 0.2657	1	0.9440 to 1.000		0.8208										5.277	0.1509	0.08881 to 0.2335	0.9844	0.9160 to 0.9996	9.6731	0.8626										5.12	0.1698	0.1039 to 0.2550	0.9844	0.9160 to 0.9996	10.8846	0.8434		5.76	0.1698	0.1039 to 0.2550	0.9219	0.8270 to 0.9741	2.1741	0.9005		5.165	0.1887
6.145	0.1698	0.1039 to 0.2550	1	0.9440 to 1.000		0.8302										5.3	0.1415	0.08142 to 0.2226	0.9844	0.9160 to 0.9996	9.0705	0.8721										5.147	0.1604	0.09629 to 0.2443	0.9844	0.9160 to 0.9996	10.2821	0.8529		5.77	0.1604	0.09629 to 0.2443	0.9219	0.8270 to 0.9741	2.0538	0.9107		5.172	0.1792
6.16	0.1604	0.09629 to 0.2443	1	0.9440 to 1.000		0.8396										5.313	0.1321	0.07413 to 0.2117	0.9844	0.9160 to 0.9996	8.4679	0.8817										5.163	0.1509	0.08881 to 0.2335	0.9844	0.9160 to 0.9996	9.6731	0.8626		5.771	0.1604	0.09629 to 0.2443	0.9375	0.8476 to 0.9827	2.5664	0.8956		5.189	0.1698
6.17	0.1509	0.08881 to 0.2335	1	0.9440 to 1.000		0.8491										5.313	0.1226	0.06695 to 0.2006	0.9844	0.9160 to 0.9996	7.859	0.8913										5.183	0.1415	0.08142 to 0.2226	0.9844	0.9160 to 0.9996	9.0705	0.8721		5.787	0.1509	0.08881 to 0.2335	0.9375	0.8476 to 0.9827	2.4144	0.9057		5.211	0.1604
6.178	0.1415	0.08142 to 0.2226	1	0.9440 to 1.000		0.8585										5.327	0.1132	0.05988 to 0.1894	0.9844	0.9160 to 0.9996	7.2564	0.9009										5.203	0.1321	0.07413 to 0.2117	0.9844	0.9160 to 0.9996	8.4679	0.8817		5.82	0.1415	0.08142 to 0.2226	0.9375	0.8476 to 0.9827	2.264	0.9157		5.219	0.1509
6.191	0.1321	0.07413 to 0.2117	1	0.9440 to 1.000		0.8679										5.363	0.1132	0.05988 to 0.1894	1	0.9440 to 1.000		0.8868										5.21	0.1226	0.06695 to 0.2006	0.9844	0.9160 to 0.9996	7.859	0.8913		5.841	0.1321	0.07413 to 0.2117	0.9375	0.8476 to 0.9827	2.1136	0.9258		5.224	0.1415
6.203	0.1226	0.06695 to 0.2006	1	0.9440 to 1.000		0.8774										5.386	0.1038	0.05295 to 0.1781	1	0.9440 to 1.000		0.8962										5.22	0.1132	0.05988 to 0.1894	0.9844	0.9160 to 0.9996	7.2564	0.9009		5.852	0.1321	0.07413 to 0.2117	0.9531	0.8691 to 0.9902	2.8166	0.9106		5.228	0.1321
6.22	0.1132	0.05988 to 0.1894	1	0.9440 to 1.000		0.8868										5.393	0.09434	0.04617 to 0.1667	1	0.9440 to 1.000		0.9057										5.224	0.1038	0.05295 to 0.1781	0.9844	0.9160 to 0.9996	6.6538	0.9104		5.864	0.1226	0.06695 to 0.2006	0.9531	0.8691 to 0.9902	2.6141	0.9206		5.256	0.1226
6.236	0.1038	0.05295 to 0.1781	1	0.9440 to 1.000		0.8962										5.419	0.08491	0.03956 to 0.1551	1	0.9440 to 1.000		0.9151										5.241	0.09434	0.04617 to 0.1667	0.9844	0.9160 to 0.9996	6.0474	0.92		5.882	0.1132	0.05988 to 0.1894	0.9531	0.8691 to 0.9902	2.4136	0.9304		5.286	0.1132
6.25	0.09434	0.04617 to 0.1667	1	0.9440 to 1.000		0.9057										5.47	0.07547	0.03315 to 0.1433	1	0.9440 to 1.000		0.9245										5.259	0.08491	0.03956 to 0.1551	0.9844	0.9160 to 0.9996	5.4429	0.9296		5.908	0.1038	0.05295 to 0.1781	0.9531	0.8691 to 0.9902	2.2132	0.9403		5.291	0.1038
6.282	0.08491	0.03956 to 0.1551	1	0.9440 to 1.000		0.9151										5.515	0.06604	0.02696 to 0.1313	1	0.9440 to 1.000		0.934										5.262	0.08491	0.03956 to 0.1551	1	0.9440 to 1.000		0.9151		5.925	0.1038	0.05295 to 0.1781	0.9688	0.8916 to 0.9962	3.3269	0.9251		5.347	0.09434
6.312	0.07547	0.03315 to 0.1433	1	0.9440 to 1.000		0.9245										5.625	0.0566	0.02105 to 0.1191	1	0.9440 to 1.000		0.9434										5.268	0.07547	0.03315 to 0.1433	1	0.9440 to 1.000		0.9245		5.931	0.09434	0.04617 to 0.1667	0.9688	0.8916 to 0.9962	3.0237	0.9348		5.406	0.08491
6.359	0.06604	0.02696 to 0.1313	1	0.9440 to 1.000		0.934										5.752	0.04717	0.01549 to 0.1067	1	0.9440 to 1.000		0.9528										5.274	0.06604	0.02696 to 0.1313	1	0.9440 to 1.000		0.934		5.948	0.08491	0.03956 to 0.1551	0.9688	0.8916 to 0.9962	2.7215	0.9446		5.43	0.07547
6.441	0.0566	0.02105 to 0.1191	1	0.9440 to 1.000		0.9434										5.832	0.03774	0.01038 to 0.09381	1	0.9440 to 1.000		0.9623										5.305	0.0566	0.02105 to 0.1191	1	0.9440 to 1.000		0.9434		5.969	0.07547	0.03315 to 0.1433	0.9688	0.8916 to 0.9962	2.4189	0.9543		5.467	0.06604
6.539	0.04717	0.01549 to 0.1067	1	0.9440 to 1.000		0.9528										5.89	0.0283	0.005875 to 0.08049	1	0.9440 to 1.000		0.9717										5.359	0.04717	0.01549 to 0.1067	1	0.9440 to 1.000		0.9528		5.983	0.06604	0.02696 to 0.1313	0.9688	0.8916 to 0.9962	2.1167	0.964		5.521	0.0566
6.599	0.03774	0.01038 to 0.09381	1	0.9440 to 1.000		0.9623										5.918	0.01887	0.002293 to 0.06650	1	0.9440 to 1.000		0.9811										5.39	0.03774	0.01038 to 0.09381	1	0.9440 to 1.000		0.9623		5.991	0.0566	0.02105 to 0.1191	0.9688	0.8916 to 0.9962	1.8141	0.9738		5.632	0.04717
6.629	0.0283	0.005875 to 0.08049	1	0.9440 to 1.000		0.9717										5.991	0.009434	0.000239 to 0.05144	1	0.9440 to 1.000		0.9906										5.426	0.0283	0.005875 to 0.08049	1	0.9440 to 1.000		0.9717		6.019	0.04717	0.01549 to 0.1067	0.9688	0.8916 to 0.9962	1.5119	0.9835		5.773	0.03774
6.655	0.01887	0.002293 to 0.06650	1	0.9440 to 1.000		0.9811																										5.471	0.01887	0.002293 to 0.06650	1	0.9440 to 1.000		0.9811		6.069	0.04717	0.01549 to 0.1067	0.9844	0.9160 to 0.9996	3.0237	0.9679		5.848	0.0283
6.744	0.009434	0.000239 to 0.05144	1	0.9440 to 1.000		0.9906																										5.538	0.009434	0.000239 to 0.05144	1	0.9440 to 1.000		0.9906		6.104	0.03774	0.01038 to 0.09381	0.9844	0.9160 to 0.9996	2.4192	0.9775		5.86	0.01887
																																								6.128	0.0283	0.005875 to 0.08049	0.9844	0.9160 to 0.9996	1.8141	0.9871		5.935	0.009434
		ROC Curve Area	0.879275															ROC Curve Area	0.852594															ROC Curve Area	0.900059					6.21	0.01887	0.002293 to 0.06650	0.9844	0.9160 to 0.9996	1.2096	0.9967
		Standard Error	0.025887															Standard Error	0.0301673															Standard Error	0.0251563					6.297	0.01887	0.002293 to 0.06650	1	0.9440 to 1.000		0.9811
		95% Confidence Interval	0.8285 To 0.9300															95% Confidence Interval	0.7935 To 0.9117															95% Confidence Interval	0.8508 To 0.9494					6.402	0.009434	0.000239 to 0.05144	1	0.9440 to 1.000		0.9906
		P Value	< 0.0001															P Value	< 0.0001															P Value	< 0.0001
		Sample Size - Healthy	64															Sample Size - Healthy	64															Sample Size - Healthy	64							ROC Curve Area	0.778892
		Sample Size - Periodontitis	106															Sample Size - Periodontitis	106															Sample Size - Periodontitis	106							Standard Error	0.0386286
																																										95% Confidence Interval	0.7032 To 0.8546
																																										P Value	< 0.0001
																																										Sample Size - Healthy	64
																																										Sample Size - Periodontitis	106
[truncated: 12 more columns]

## Sheet: 3.PPI
Subject no	Classification	Pg	Pg-PPI score	Tf	Tf-PPI score	Td	Td-PPI score	Pi	Pi-PPI score	Fn	Fn-PPI score	Pa	Pa-PPI score	Cr	Cr-PPI score	Ec	Ec-PPI score	Total PPI score
1	CP_S	6.65217	20	5.85995	20	5.71982	20	5.73702	12.5	5.76814	5	5.55704	5	5.45347	12.5	3.31201	1.15517	96.1552
2	CP_E	4.79109	14.6169	2.37721	10.6875	2.53806	5.24791	0	0	5.30103	4.72722	4.58879	5	3.2266	4.85033	4.17567	4.59158	49.7214
3	CP_S	5.65907	20	4.49849	20	4.25502	19.8904	5.16624	12.5	5.10163	3.29813	4.3937	4.37737	3.98557	9.29212	2.60321	0	89.358
4	CP_M	5.32827	19.7313	3.48501	16.6926	4.24856	19.8352	5.21252	12.5	5.34429	5	4.28108	3.81941	4.1315	10.1462	4.21806	4.76024	92.4851
5	CP_E	6.26097	20	5.35128	20	5.28687	20	5.20346	12.5	5.34259	5	5.09965	5	4.95554	12.5	3.34648	1.29229	96.2923
6	CP_M	5.82889	20	4.74484	20	5.12112	20	6.15317	12.5	5.5691	5	3.88865	1.87523	4.48026	12.1872	4.13562	4.43221	95.9947
7	CP_S	5.50261	20	5.33718	20	4.42753	20	5.92286	12.5	5.46498	5	4.65692	5	4.19914	10.542	4.82623	5	98.042
8	CP_M	5.49431	20	3.47271	16.626	3.84982	16.4348	4.19486	11.4716	4.50698	0	3.51863	0	3.44428	6.12433	2.77395	0	70.6567
9	CP_M	5.7201	20	3.97621	19.3553	4.50461	20	3.96497	10.589	6.31305	5	5.83707	5	4.05789	9.71539	4.62669	5	94.6597
10	CP_M	4.82622	14.9513	4.30434	20	3.80104	16.0188	5.50986	12.5	5.02479	2.74738	4.28033	3.8157	4.42695	11.8753	4.6845	5	86.9084
11	CP_M	5.78919	20	5.12278	20	4.73166	20	6.52187	12.5	6.09349	5	5.4502	5	4.45929	12.0645	4.36033	5	99.5645
12	CP_M	5.42931	20	4.06395	19.831	4.99175	20	5.27012	12.5	5.15854	3.70602	4.72149	5	3.70781	7.66661	0.50655	0	88.7036
13	CP_S	6.19846	20	5.01725	20	5.26675	20	3.94983	10.5309	5.52833	5	5.22022	5	4.48004	12.186	4.55898	5	97.7169
14	CP_S	6.59146	20	5.46339	20	5.87862	20	6.17869	12.5	5.89401	5	5.22916	5	5.22308	12.5	3.9999	3.8922	98.8922
15	CP_E	5.60586	20	4.8463	20	0	0	5.54923	12.5	5.96199	5	4.40458	4.43129	5.39762	12.5	5.96417	5	79.4313
16	Healthy	4.7743	14.4571	1.44168	5.61616	3.41342	12.7131	1.99053	3.00875	5.77094	5	4.86726	5	1.73154	0	3.25902	0	45.7951
17	Healthy	0.670055	0	0	0	1.71393	0	0	0	3.74077	0	3.34333	0	0	0	1.74272	0	0
18	Healthy	4.0669	7.72202	2.00804	8.68628	3.94195	17.2204	4.66331	12.5	5.05283	2.94831	4.27893	3.80878	3.26641	5.08331	3.02721	0	57.9691
19	Healthy	3.53271	0	2.61204	11.9605	3.02148	9.3706	3.91698	10.4048	3.93101	0	2.40384	0	1.54559	0	2.41286	0	31.7358
20	Healthy	4.46003	11.465	0	0	1.18175	0	1.86675	2.53351	4.6073	0	4.49399	4.87424	3.14434	4.36895	3.14802	0	23.2417
21	Healthy	2.80315	0	0.750486	0	0.987013	0	2.50617	4.98839	4.42924	0	2.48674	0	0	0	1.86178	0	4.98839
22	Healthy	2.79319	0	3.38037	16.1254	2.76071	7.14671	4.65666	12.5	4.59091	0	4.00246	2.43907	3.5385	6.67569	2.99763	0	44.8869
23	Healthy	4.88641	15.5244	3.87494	18.8064	3.69605	15.1234	3.71426	9.62648	5.24	4.28985	4.50353	4.92151	4.75709	12.5	4.36319	5	85.792
24	CP_S	5.08023	17.3698	4.16538	20	5.19737	20	3.63939	9.33905	4.61294	0	4.12619	3.05206	4.26094	10.9037	3.85455	3.31387	83.9785
25	CP_S	5.16567	18.1832	4.13991	20	4.15695	19.054	4.94524	12.5	4.70055	0	2.67887	0	4.9105	12.5	2.82333	0	82.2371
26	CP_M	5.67913	20	4.013	19.5548	4.56836	20	5.90872	12.5	5.9885	5	5.28878	5	4.65941	12.5	4.62949	5	99.5548
27	Healthy	2.1927	0	0	0	1.14691	0	0	0	4.29717	0	2.85319	0	2.66813	0	2.63439	0	0
28	Healthy	2.54683	0	1.8752	7.96618	0.744784	0	0	0	3.83393	0	3.41189	0	2.05667	0	1.92437	0	7.96618
29	Healthy	4.4881	11.7322	0	0	2.27884	0	0	0	5.04837	2.91638	4.18076	3.32243	3.38934	5.80278	3.03306	0	23.7738
30	Healthy	4.41903	11.0746	1.31452	0	3.40366	12.6298	0	0	5.26116	4.44149	4.76718	5	3.02346	3.66152	3.55832	2.1352	38.9426
31	Healthy	3.48171	0	1.68308	6.92471	3.00391	9.2207	0	0	5.12161	3.44134	4.0552	2.7004	3.70597	7.65579	3.32724	1.21577	31.1587
32	Healthy	3.0617	0	0	0	0.269943	0	0	0	4.64945	0	3.61623	0	3.69367	7.58381	3.08961	0	7.58381
33	CP_M	5.71487	20	4.26727	20	4.66603	20	5.23988	12.5	4.95685	2.26045	4.0394	2.62212	4.91682	12.5	3.7203	2.77968	92.6623
34	Healthy	3.74944	0	2.45175	11.0916	1.97334	0	0	0	4.81497	1.24357	3.81296	1.50026	2.42459	0	3.69535	2.68044	16.5158
35	Healthy	2.60126	0	2.2499	9.99738	3.05581	9.66332	1.41579	0	4.60987	0	3.25253	0	2.16256	0	1.94853	0	19.6607
36	CP_M	5.92924	20	5.3222	20	5.17387	20	4.92239	12.5	5.67595	5	4.95547	5	5.38281	12.5	4.67655	5	100
37	CP_E	4.32018	10.1334	3.48469	16.6909	3.59039	14.2223	0	0	4.93569	2.10879	4.49781	4.89316	3.81321	8.28346	3.39539	1.48691	57.819
38	CP_S	5.31756	19.6293	4.16778	20	4.82892	20	4.74753	12.5	5.18143	3.87005	4.09838	2.9143	4.68315	12.5	5.41925	5	96.4136
39	CP_S	5.95009	20	5.18369	20	5.12395	20	5.81327	12.5	5.65448	5	5.09757	5	5.07176	12.5	4.21119	4.7329	99.7329
40	CP_S	5.76351	20	4.6883	20	5.02837	20	5.73744	12.5	5.46596	5	5.0715	5	4.47405	12.151	4.3795	5	99.651
41	Healthy	5.08387	17.4044	0	0	3.57316	14.0753	4.18571	11.4365	5.54292	5	4.85144	5	2.03237	0	2.75607	0	52.9162
42	Healthy	5.16023	18.1314	0	0	2.22916	0	2.85572	6.33037	5.44426	5	4.60138	5	2.68798	0	3.10229	0	34.4618
43	Healthy	4.7378	14.1095	0	0	2.42046	0	0	0	5.84446	5	4.32623	4.04312	4.22978	10.7214	4.40105	5	38.874
44	Healthy	2.84718	0	0	0	2.27348	0	0	0	4.19859	0	3.22539	0	0.943426	0	3.17261	0	0
45	Healthy	0	0	0	0	2.12097	0	0	0	4.84114	1.43114	4.29875	3.90697	0.776197	0	1.19194	0	5.33811
46	Healthy	2.11771	0	0	0	2.3043	0	3.63411	9.31878	3.8234	0	2.20325	0	1.56013	0	3.33852	1.26063	10.5794
47	Healthy	0.524675	0	0	0	2.55304	5.37567	0	0	3.82342	0	0	0	0	0	2.44477	0	5.37567
48	Healthy	3.57903	0	0	0	2.47672	0	3.10147	7.27386	4.37818	0	3.51745	0	2.0527	0	1.73644	0	7.27386
49	Healthy	3.78371	5.0258	0	0	3.07135	9.79587	0	0	4.93457	2.10073	4.04947	2.67198	3.15642	4.43961	2.72205	0	24.034
50	CP_E	4.68647	13.6209	0	0	2.54666	5.32128	3.86714	10.2134	5.80223	5	4.57304	5	3.17994	4.57725	4.18808	4.64097	48.3738
51	Healthy	4.44991	11.3686	3.27558	15.5573	3.60743	14.3676	3.49781	8.7955	4.37151	0	3.27619	0	3.31615	5.37442	4.13554	4.43191	59.8954
52	Healthy	3.02583	0	0	0	0.884511	0	3.02307	6.97285	4.35372	0	3.26159	0	1.82599	0	3.72246	2.78829	9.76115
53	Healthy	4.64549	13.2307	0	0	3.32613	11.9687	0	0	5.33243	4.95233	4.3318	4.07073	3.65612	7.36407	4.36825	5	46.5865
54	CP_M	5.26264	19.1065	4.44456	20	4.25723	19.9092	4.63272	12.5	4.79041	1.06751	3.91995	2.0303	4.9226	12.5	4.34352	5	92.1135
55	Healthy	0	0	0	0	0.412986	0	2.99688	6.87231	4.2402	0	3.7735	1.30477	0	0	3.86102	3.33962	11.5167
56	Healthy	3.43978	0	3.21648	15.237	3.26342	11.4339	0	0	4.55615	0	2.82281	0	3.44242	6.11343	2.83366	0	32.7843
57	Healthy	3.92729	6.39285	2.9412	13.7448	3.98968	17.6275	0	0	4.9471	2.19053	4.43386	4.57634	4.06584	9.76191	3.38605	1.44975	55.7436
58	CP_E	0	0	0	0	1.34954	0	0	0	1.66811	0	0	0	0	0	2.27397	0	0
59	Healthy	5.25732	19.0558	0	0	0	0	3.48258	8.73701	5.92198	5	4.89414	5	3.43068	6.04471	4.03716	4.04044	47.8779
60	Healthy	5.28544	19.3235	0	0	2.9653	8.89144	0	0	6.2801	5	5.05891	5	5.26003	12.5	2.62743	0	50.715
61	Healthy	5.02882	16.8803	0	0	3.1892	10.8009	1.52438	0	5.5856	5	4.62915	5	2.10327	0	2.58668	0	37.6812
62	CP_E	4.001	7.09464	3.89725	18.9273	4.44179	20	0	0	5.51387	5	4.95161	5	4.5838	12.5	3.98093	3.81672	72.3387
63	Healthy	3.05209	0	0	0	2.12159	0	2.82666	6.21881	4.65566	0	3.9533	2.19555	2.80081	0	2.18019	0	8.41436
64	Healthy	4.52018	12.0377	3.26209	15.4843	3.58433	14.1706	0	0	4.39595	0	3.75764	1.22621	3.35211	5.58487	2.4866	0	48.5036
65	Healthy	4.84752	15.1542	3.02337	14.1902	3.78315	15.8662	5.3062	12.5	5.17361	3.814	4.19522	3.39405	4.1955	10.5208	4.32209	5	80.4393
66	CP_E	3.52801	0	0.021808	0	1.23901	0	3.27275	7.93144	4.10851	0	2.86452	0	2.99989	3.52356	3.36146	1.35192	12.8069
67	CP_E	5.46459	20	4.26908	20	4.48241	20	5.51781	12.5	4.94153	2.1506	4.39092	4.3636	4.69244	12.5	4.39544	5	96.5142
68	CP_E	4.53759	12.2034	0	0	3.23064	11.1543	0	0	5.03089	2.79111	4.94658	5	4.30783	11.1782	4.28021	5	47.327
69	CP_M	5.14193	17.9572	3.81375	18.4747	4.24623	19.8154	5.23503	12.5	5.06501	3.03562	4.35885	4.20473	4.17173	10.3817	3.82907	3.21249	89.5817
70	CP_S	6.18311	20	4.98982	20	5.31315	20	5.04787	12.5	6.49068	5	5.86193	5	5.48826	12.5	5.06829	5	100
71	Healthy	4.80363	14.7363	0	0	2.34395	0	3.03935	7.03539	5.18349	3.88481	4.66422	5	2.78003	0	3.54718	2.09088	32.7474
72	Healthy	4.35542	10.469	0	0	0.995469	0	0	0	4.84121	1.43165	1.30723	0	4.1554	10.286	4.83042	5	27.1867
73	Healthy	5.07667	17.3358	0	0	1.0424	0	0	0	6.04409	5	5.16074	5	3.48196	6.34482	4.07397	4.18692	37.8676
74	CP_E	4.68987	13.6532	0	0	2.59464	5.73047	0	0	5.41377	5	4.11598	3.00148	3.17565	4.5522	5.31302	5	36.9373
75	Healthy	4.21597	9.14127	0	0	2.13542	0	0	0	4.10316	0	4.38111	4.31498	3.2993	5.27585	3.74105	2.86227	21.5944
76	Healthy	3.21808	0	0	0	2.37399	0	4.70725	12.5	2.87648	0	2.06163	0	3.24097	4.93443	3.3031	1.11972	18.5541
77	CP_E	5.29907	19.4533	0	0	2.32421	0	3.84621	10.1331	6.11534	5	4.74973	5	4.8873	12.5	5.41506	5	57.0863
78	CP_E	5.38765	20	0	0	2.11041	0	0	0	5.31708	4.84229	4.7324	5	3.75564	7.94652	4.24212	4.85596	42.6448
79	CP_S	6.23882	20	4.51575	20	5.18543	20	5.69192	12.5	5.16765	3.77128	5.16928	5	4.93823	12.5	3.75846	2.93153	96.7028
80	CP_S	6.39737	20	5.61354	20	4.24665	19.819	4.78616	12.5	6.14032	5	5.28282	5	5.26406	12.5	4.86987	5	99.819
81	CP_S	5.10014	17.5593	3.99912	19.4795	3.68302	15.0122	4.68058	12.5	4.42401	0	3.54805	0	4.15588	10.2889	3.56471	2.16062	77.0006
82	CP_M	4.2088	9.07308	2.76123	12.7692	3.14399	10.4154	5.00439	12.5	4.67716	0	2.49499	0	4.02194	9.50501	5.04869	5	59.2626
83	CP_M	5.02157	16.8112	4.30974	20	4.99613	20	5.43475	12.5	5.03808	2.8426	4.20393	3.43719	3.86842	8.60653	5.02145	5	89.1975
84	Healthy	4.71736	13.9149	0	0	2.58323	5.63311	4.08215	11.0389	5.25024	4.3632	4.16461	3.24242	0.362965	0	3.21581	0	38.1925
85	Healthy	3.71717	0	0	0	1.89009	0	0	0	4.91934	1.99156	0	0	1.19463	0	1.95801	0	1.99156
86	Healthy	2.37629	0	2.40563	10.8415	3.25385	11.3523	4.19674	11.4788	4.51605	0	3.41449	0	2.71841	0	3.60859	2.33521	36.0078
87	Healthy	3.03565	0	0	0	1.17389	0	0	0	4.44567	0	2.98883	0	2.19977	0	3.01023	0	0
88	CP_M	5.95971	20	5.366	20	5.38424	20	5.73058	12.5	5.67176	5	4.01657	2.50901	5.27434	12.5	4.32122	5	97.509
89	CP_S	5.95878	20	5.31888	20	4.88977	20	5.94959	12.5	5.48433	5	4.78771	5	4.82255	12.5	3.69892	2.69464	97.6946
90	Healthy	2.79492	0	0	0	0	0	2.46525	4.83128	4.5901	0	3.18583	0	2.62211	0	3.62844	2.4142	7.24548
91	Healthy	4.70994	13.8443	2.75153	12.7166	3.84014	16.3522	0	0	4.94562	2.17994	4.07285	2.78779	4.22686	10.7043	3.49381	1.87853	60.4637
92	CP_E	3.92774	6.39713	0	0	1.5239	0	2.61321	5.39934	5.05012	2.92893	4.19856	3.41062	3.66884	7.43853	2.03316	0	25.5745
93	Healthy	4.55467	12.366	0	0	1.98499	0	0	0	4.67617	0	4.60706	5	3.22551	4.84399	4.14416	4.46618	26.6762
94	Healthy	5.31127	19.5694	3.5479	17.0336	4.03715	18.0323	4.68128	12.5	5.14146	3.58356	4.68156	5	4.5285	12.4696	4.8316	5	93.1885
95	Healthy	3.58536	0	0	0	0.580043	0	0	0	5.00702	2.62002	3.81405	1.50569	3.80647	8.24398	4.55057	5	17.3697
96	Healthy	3.37612	0	0	0	2.01426	0	0	0	4.68755	0	3.84676	1.66772	2.14207	0	2.90021	0	1.66772
97	Healthy	4.34449	10.3649	2.52676	11.4981	1.99072	0	0	0	4.67048	0	4.54377	5	3.48548	6.36543	3.50498	1.92298	35.1515
98	CP_E	4.75882	14.3096	3.20147	15.1557	2.97734	8.99415	5.08586	12.5	4.56218	0	4.67581	5	4.35727	11.4675	4.44567	5	72.4269
99	CP_E	5.26402	19.1196	3.66486	17.6676	3.68283	15.0106	5.95992	12.5	4.9963	2.54318	4.2289	3.56093	4.54155	12.5	3.75111	2.9023	85.8043
100	CP_M	5.15689	18.0996	3.74283	18.0903	4.95566	20	5.33339	12.5	5.63209	5	4.95942	5	4.9584	12.5	5.31748	5	96.1899
101	CP_S	4.70041	13.7536	4.00403	19.5061	3.73067	15.4186	4.04136	10.8823	5.51566	5	3.88567	1.86047	4.32844	11.2987	4.81577	5	82.7198
102	CP_E	5.29967	19.459	4.27905	20	4.00411	17.7506	4.96239	12.5	4.95253	2.22944	4.03856	2.61795	4.19273	10.5046	3.78196	3.02504	88.0866
103	CP_S	5.6453	20	4.90552	20	5.01951	20	4.19114	11.4573	5.5225	5	5.20424	5	4.92147	12.5	3.24641	0	93.9573
104	CP_E	4.97743	16.391	4.16253	20	4.53025	20	0	0	5.04752	2.91026	4.14293	3.135	3.46388	6.23903	3.62548	2.40241	71.0777
105	CP_E	6.83183	20	5.39869	20	6.04743	20	5.52892	12.5	5.9344	5	6.0073	5	5.58746	12.5	5.58418	5	100
106	Healthy	5.65096	20	4.11065	20	5.34079	20	4.93565	12.5	5.38684	5	3.44685	0	4.48891	12.2379	4.98682	5	94.7379
107	CP_S	5.78826	20	4.22843	20	5.24676	20	5.58903	12.5	5.7115	5	5.22735	5	4.95966	12.5	5.32242	5	100
108	CP_M	6.17302	20	5.06867	20	5.53095	20	4.97394	12.5	5.387	5	4.25363	3.68343	5.16145	12.5	3.66421	2.55652	96.24
109	CP_S	5.81336	20	4.83953	20	5.39715	20	4.74907	12.5	5.54922	5	4.91224	5	4.39281	11.6755	3.50127	1.9082	96.0836
110	CP_S	5.94756	20	4.48177	20	4.2762	20	4.98249	12.5	5.29794	4.70511	3.69801	0	5.33567	12.5	4.05922	4.12822	93.8333
111	CP_E	5.19881	18.4987	4.73594	20	4.84024	20	5.13671	12.5	4.73667	0	4.42031	4.50922	4.59697	12.5	3.4942	1.88009	89.888
112	CP_S	5.34278	19.8694	5.12522	20	5.90084	20	5.98626	12.5	5.34359	5	3.94731	2.16587	4.63191	12.5	4.17936	4.60624	96.6415
113	CP_M	6.20697	20	4.41906	20	4.63708	20	5.87874	12.5	5.35993	5	5.4106	5	5.20411	12.5	4.80586	5	100
114	CP_E	5.54511	20	4.81921	20	0	0	4.3092	11.9106	5.37582	5	4.37619	4.29061	4.64889	12.5	3.93957	3.65214	77.3533
115	CP_M	5.75177	20	4.68628	20	2.10356	0	4.7003	12.5	5.54694	5	4.84598	5	4.59496	12.5	4.8704	5	80
116	CP_M	5.6833	20	4.94224	20	5.04384	20	4.80116	12.5	5.67298	5	4.95198	5	5.13211	12.5	5.11494	5	100
117	CP_E	4.8336	15.0216	4.34931	20	3.49491	13.408	4.8949	12.5	5.35812	5	4.0271	2.56116	4.78132	12.5	4.54213	5	85.9908
118	CP_E	2.50788	0	4.13791	20	4.7696	20	4.36074	12.1085	5.12309	3.45193	3.96449	2.25098	4.5221	12.4321	4.75682	5	75.2435
119	CP_S	6.16616	20	4.77927	20	5.31252	20	5.74257	12.5	5.54393	5	5.17471	5	4.94485	12.5	4.76606	5	100
120	CP_S	5.76642	20	4.70566	20	4.67085	20	4.44003	12.4129	4.60251	0	3.07595	0	3.49356	6.41269	4.02713	4.00053	82.8261
121	CP_S	6.65705	20	4.62769	20	5.18132	20	5.65902	12.5	5.70495	5	5.48444	5	5.16418	12.5	5.58234	5	100
122	CP_S	6.1356	20	5.37745	20	4.98233	20	5.30375	12.5	5.59349	5	5.08013	5	4.84457	12.5	4.01087	3.93585	98.9358
123	Healthy	5.23881	18.8795	3.52881	16.9301	3.62359	14.5055	4.18639	11.4391	4.68538	0	4.13701	3.10566	3.65566	7.36136	3.98834	3.84621	76.0674
124	CP_S	5.5091	20	5.02057	20	4.95082	20	5.03515	12.5	5.05978	2.99818	4.12295	3.036	5.09898	12.5	4.29932	5	96.0342
125	Healthy	3.74794	0	1.29532	0	0	0	3.68406	9.51053	4.46266	0	3.67033	0	3.73414	7.82068	4.25385	4.90265	22.2339
126	Healthy	4.29408	9.88502	4.12804	20	4.39191	20	4.66411	12.5	5.18634	3.90526	3.83633	1.61603	0.916544	0	0.0796183	0	67.9063
127	CP_M	6.6057	20	5.73575	20	5.93479	20	5.21143	12.5	5.83799	5	5.29348	5	5.27266	12.5	5.07727	5	100
128	Healthy	5.28937	19.361	4.15898	20	3.87981	16.6905	0	0	5.52248	5	4.8916	5	4.36142	11.4918	4.8813	5	82.5433
129	CP_M	5.45135	20	4.44331	20	4.74692	20	0	0	5.16079	3.72213	4.34147	4.1186	4.85538	12.5	4.3555	5	85.3407
130	CP_S	5.72629	20	4.18338	20	5.31337	20	5.42448	12.5	5.51945	5	5.13963	5	4.66003	12.5	4.13156	4.41605	99.4161
131	CP_M	5.84722	20	4.36689	20	4.78232	20	4.9378	12.5	5.41718	5	4.6936	5	4.23218	10.7354	4.48295	5	98.2354
132	CP_M	4.87815	15.4458	3.46487	16.5835	4.72401	20	5.10534	12.5	4.91126	1.93367	4.77203	5	4.34577	11.4002	4.4735	5	87.8631
133	CP_M	5.16323	18.16	3.14253	14.8361	4.68598	20	4.21216	11.538	4.7214	0	2.48852	0	4.5764	12.5	4.01878	3.96733	81.0015
134	Healthy	4.00753	7.15677	3.02775	14.214	3.95167	17.3033	3.6228	9.27536	4.52916	0	3.86126	1.73956	3.16798	4.50731	3.73799	2.8501	57.0464
135	CP_M	0	0	0	0	0.11779	0	0	0	5.57219	5	3.122	0	2.27422	0	4.25867	4.92184	9.92184
136	Healthy	0	0	0	0	0.562052	0	0	0	3.26796	0	0	0	0.730887	0	2.84698	0	0
137	CP_E	6.23373	20	5.54113	20	5.49936	20	4.83756	12.5	5.40899	5	5.11329	5	4.88027	12.5	3.92621	3.599	98.599
138	CP_E	4.81227	14.8186	3.93545	19.1344	4.68977	20	4.02906	10.8351	5.20227	4.01939	3.94094	2.1343	4.01264	9.45058	4.53905	5	85.3923
139	CP_S	5.67282	20	4.99365	20	5.24212	20	4.4707	12.5	5.44032	5	5.1308	5	4.58482	12.5	4.59458	5	100
140	CP_M	5.6343	20	4.76832	20	5.0584	20	4.50653	12.5	5.11256	3.37642	4.81289	5	4.8441	12.5	3.72141	2.78411	96.1605
141	Healthy	4.03692	7.43657	1.93633	8.29758	2.69903	6.62069	0	0	4.73163	0	3.97298	2.29303	3.35734	5.61548	3.2249	0	30.2633
142	CP_M	5.92662	20	5.08753	20	5.19919	20	5.08939	12.5	5.44066	5	4.82677	5	4.86486	12.5	4.75252	5	100
143	CP_E	3.77162	0	3.63414	17.5011	4.10582	18.618	0	0	5.42332	5	3.97402	2.29821	4.12774	10.1242	4.22676	4.79485	58.3363
144	CP_E	3.16847	0	4.66368	20	0	0	4.85532	12.5	5.51378	5	3.91306	1.99619	4.43267	11.9088	4.37864	5	56.405
145	CP_M	5.57412	20	2.51395	11.4287	4.59624	20	0	0	5.5661	5	4.91868	5	4.93349	12.5	4.68099	5	78.9287
146	Healthy	4.83414	15.0268	3.26104	15.4786	3.99249	17.6514	4.64269	12.5	4.14434	0	4.58922	5	3.7377	7.8415	3.00398	0	73.4983
147	Healthy	5.69453	20	4.60984	20	4.76028	20	4.63353	12.5	5.19221	3.94733	4.38639	4.34116	4.44536	11.983	3.79548	3.07882	95.8503
148	CP_M	6.00661	20	4.0592	19.8052	5.17111	20	4.92575	12.5	5.3566	5	5.03226	5	5.01508	12.5	4.06297	4.14315	98.9483
149	CP_S	6.15405	20	5.61928	20	5.44093	20	5.81545	12.5	5.75237	5	5.05132	5	5.22572	12.5	4.7952	5	100
150	CP_M	5.72985	20	4.6994	20	4.80687	20	5.55525	12.5	5.47034	5	4.28677	3.84759	5.06209	12.5	5.58706	5	98.8476
151	CP_S	5.75633	20	4.22184	20	3.23615	11.2013	5.17315	12.5	5.99363	5	5.85876	5	4.9971	12.5	5.4646	5	91.2013
152	CP_M	5.24213	18.9112	3.45244	16.5161	4.27414	20	4.55364	12.5	5.06745	3.05311	4.8585	5	4.50489	12.3314	4.05802	4.12346	92.4353
153	CP_S	5.37983	20	4.45001	20	5.09634	20	5.14411	12.5	5.45105	5	3.10742	0	4.98436	12.5	4.56823	5	95
154	CP_M	5.61706	20	3.64585	17.5645	4.47304	20	5.11109	12.5	5.30238	4.7369	4.98271	5	4.76403	12.5	4.06381	4.14649	96.4479
155	CP_M	6.32037	20	5.31444	20	5.38812	20	5.49978	12.5	5.85898	5	5.70795	5	5.20238	12.5	4.69064	5	100
156	CP_S	5.44746	20	4.69716	20	4.55202	20	4.89964	12.5	5.10605	3.32976	4.05694	2.709	4.71253	12.5	3.55051	2.10412	93.1429
157	CP_E	4.78004	14.5117	3.54872	17.038	0	0	3.34636	8.21404	5.00149	2.58036	4.45652	4.68858	4.25776	10.8851	4.4399	5	62.9178
158	CP_E	5.23048	18.8002	3.96985	19.3208	3.82215	16.1988	4.0097	10.7607	5.24364	4.31595	4.44368	4.62497	4.49095	12.2498	4.20225	4.69735	90.9687
159	CP_M	5.7605	20	4.76617	20	4.78965	20	4.71405	12.5	5.3199	4.86248	4.92468	5	4.79505	12.5	4.77643	5	99.8625
160	CP_S	5.19295	18.4429	3.78328	18.3095	4.54319	20	4.14452	11.2783	5.4815	5	5.11122	5	4.25324	10.8586	4.07464	4.18957	93.079
161	Healthy	5.15809	18.1111	4.3512	20	4.37656	20	4.20115	11.4957	5.32553	4.90285	4.08707	2.85824	4.73755	12.5	4.88509	5	94.8679
162	CP_M	5.07966	17.3643	3.76504	18.2106	4.19342	19.365	4.90327	12.5	5.14491	3.60829	4.43278	4.57097	4.17303	10.3893	3.56528	2.16289	88.1713
163	CP_M	5.86327	20	4.94945	20	4.39147	20	5.05493	12.5	5.86996	5	5.01411	5	4.66522	12.5	4.49698	5	100
164	CP_M	5.65311	20	4.36821	20	4.52746	20	4.48717	12.5	5.67762	5	4.69735	5	4.77662	12.5	5.18752	5	100
165	CP_S	6.48562	20	5.67705	20	5.7844	20	6.07323	12.5	5.92847	5	5.12256	5	5.25716	12.5	5.46797	5	100
166	CP_M	5.93902	20	5.36655	20	5.13872	20	6.18221	12.5	5.64902	5	4.98031	5	5.21658	12.5	4.23416	4.82431	99.8243
167	CP_E	5.62536	20	4.81259	20	4.84669	20	5.90623	12.5	5.97694	5	5.40148	5	5.10763	12.5	4.42506	5	100
168	CP_E	4.42855	11.1653	4.08061	19.9213	3.94342	17.2329	5.10325	12.5	4.96894	2.34705	3.34223	0	4.55329	12.5	4.48447	5	80.6665
169	CP_S	6.07778	20	4.87561	20	4.85688	20	5.5691	12.5	5.7138	5	5.21688	5	4.78188	12.5	5.21086	5	100
170	CP_E	6.30364	20	5.10737	20	4.99879	20	5.75337	12.5	5.77145	5	4.22488	3.54098	5.03405	12.5	4.76126	5	98.541

## Sheet: 4.ROC analysis
Healthy vs All_CP								Healthy vs CP_E								Healthy vs CP_M								Healthy vs CP_S
Cutoff >	Sensitivity	95% CI	Specificity	95% CI	LR +	LR -		Cutoff >	Sensitivity	95% CI	Specificity	95% CI	LR +	LR -		Cutoff >	Sensitivity	95% CI	Specificity	95% CI	LR +	LR -		Cutoff >	Sensitivity	95% CI	Specificity	95% CI	LR +	LR -
0.8339	0.9906	0.9486 to 0.9998	0.07813	0.02585 to 0.1730	1.0746	0.1203		0.8339	0.9688	0.8378 to 0.9992	0.07813	0.02585 to 0.1730	1.0509	0.3993		0.8339	1	0.9097 to 1.000	0.07813	0.02585 to 0.1730	1.0848	0		0.8339	1	0.9000 to 1.000	0.07813	0.02585 to 0.1730	1.0848	0
1.83	0.9906	0.9486 to 0.9998	0.09375	0.03519 to 0.1930	1.0931	0.1003		1.83	0.9688	0.8378 to 0.9992	0.09375	0.03519 to 0.1930	1.069	0.3328		1.83	1	0.9097 to 1.000	0.09375	0.03519 to 0.1930	1.1034	0		1.83	1	0.9000 to 1.000	0.09375	0.03519 to 0.1930	1.1034	0
3.49	0.9906	0.9486 to 0.9998	0.1094	0.04512 to 0.2125	1.1123	0.0859		3.49	0.9688	0.8378 to 0.9992	0.1094	0.04512 to 0.2125	1.0878	0.2852		3.49	1	0.9097 to 1.000	0.1094	0.04512 to 0.2125	1.1228	0		3.49	1	0.9000 to 1.000	0.1094	0.04512 to 0.2125	1.1228	0
5.163	0.9906	0.9486 to 0.9998	0.125	0.05554 to 0.2315	1.1321	0.0752		5.163	0.9688	0.8378 to 0.9992	0.125	0.05554 to 0.2315	1.1072	0.2496		5.163	1	0.9097 to 1.000	0.125	0.05554 to 0.2315	1.1429	0		5.163	1	0.9000 to 1.000	0.125	0.05554 to 0.2315	1.1429	0
5.357	0.9906	0.9486 to 0.9998	0.1406	0.06637 to 0.2502	1.1527	0.0669		5.357	0.9688	0.8378 to 0.9992	0.1406	0.06637 to 0.2502	1.1273	0.2219		5.357	1	0.9097 to 1.000	0.1406	0.06637 to 0.2502	1.1636	0		5.357	1	0.9000 to 1.000	0.1406	0.06637 to 0.2502	1.1636	0
6.311	0.9906	0.9486 to 0.9998	0.1563	0.07756 to 0.2686	1.1741	0.0601		6.311	0.9688	0.8378 to 0.9992	0.1563	0.07756 to 0.2686	1.1483	0.1996		6.311	1	0.9097 to 1.000	0.1563	0.07756 to 0.2686	1.1853	0		6.311	1	0.9000 to 1.000	0.1563	0.07756 to 0.2686	1.1853	0
7.26	0.9906	0.9486 to 0.9998	0.1719	0.08905 to 0.2868	1.1962	0.0547		7.26	0.9688	0.8378 to 0.9992	0.1719	0.08905 to 0.2868	1.1699	0.1815		7.26	1	0.9097 to 1.000	0.1719	0.08905 to 0.2868	1.2076	0		7.26	1	0.9000 to 1.000	0.1719	0.08905 to 0.2868	1.2076	0
7.429	0.9906	0.9486 to 0.9998	0.1875	0.1008 to 0.3046	1.2192	0.0501		7.429	0.9688	0.8378 to 0.9992	0.1875	0.1008 to 0.3046	1.1924	0.1664		7.429	1	0.9097 to 1.000	0.1875	0.1008 to 0.3046	1.2308	0		7.429	1	0.9000 to 1.000	0.1875	0.1008 to 0.3046	1.2308	0
7.775	0.9906	0.9486 to 0.9998	0.2031	0.1128 to 0.3223	1.2431	0.0463		7.775	0.9688	0.8378 to 0.9992	0.2031	0.1128 to 0.3223	1.2157	0.1536		7.775	1	0.9097 to 1.000	0.2031	0.1128 to 0.3223	1.2549	0		7.775	1	0.9000 to 1.000	0.2031	0.1128 to 0.3223	1.2549	0
8.19	0.9906	0.9486 to 0.9998	0.2188	0.1251 to 0.3397	1.268	0.043		8.19	0.9688	0.8378 to 0.9992	0.2188	0.1251 to 0.3397	1.2401	0.1426		8.19	1	0.9097 to 1.000	0.2188	0.1251 to 0.3397	1.2801	0		8.19	1	0.9000 to 1.000	0.2188	0.1251 to 0.3397	1.2801	0
9.088	0.9906	0.9486 to 0.9998	0.2344	0.1375 to 0.3569	1.2939	0.0401		9.088	0.9688	0.8378 to 0.9992	0.2344	0.1375 to 0.3569	1.2654	0.1331		9.088	1	0.9097 to 1.000	0.2344	0.1375 to 0.3569	1.3062	0		9.088	1	0.9000 to 1.000	0.2344	0.1375 to 0.3569	1.3062	0
9.841	0.9906	0.9486 to 0.9998	0.25	0.1502 to 0.3740	1.3208	0.0376		10.17	0.9688	0.8378 to 0.9992	0.25	0.1502 to 0.3740	1.2917	0.1248		9.841	1	0.9097 to 1.000	0.25	0.1502 to 0.3740	1.3333	0		10.17	1	0.9000 to 1.000	0.25	0.1502 to 0.3740	1.3333	0
10.25	0.9811	0.9335 to 0.9977	0.25	0.1502 to 0.3740	1.3081	0.0756		11.05	0.9688	0.8378 to 0.9992	0.2656	0.1630 to 0.3909	1.3192	0.1175		10.25	0.9744	0.8652 to 0.9994	0.25	0.1502 to 0.3740	1.2992	0.1024		11.05	1	0.9000 to 1.000	0.2656	0.1630 to 0.3909	1.3617	0
11.05	0.9811	0.9335 to 0.9977	0.2656	0.1630 to 0.3909	1.3359	0.0712		12.16	0.9688	0.8378 to 0.9992	0.2813	0.1760 to 0.4076	1.348	0.1109		11.05	0.9744	0.8652 to 0.9994	0.2656	0.1630 to 0.3909	1.3268	0.0964		14.02	1	0.9000 to 1.000	0.2813	0.1760 to 0.4076	1.3914	0
12.16	0.9811	0.9335 to 0.9977	0.2813	0.1760 to 0.4076	1.3651	0.0672		14.66	0.9375	0.7919 to 0.9923	0.2813	0.1760 to 0.4076	1.3044	0.2222		14.02	0.9744	0.8652 to 0.9994	0.2813	0.1760 to 0.4076	1.3558	0.091		16.94	1	0.9000 to 1.000	0.2969	0.1891 to 0.4242	1.4223	0
14.66	0.9717	0.9195 to 0.9941	0.2813	0.1760 to 0.4076	1.352	0.1006		16.94	0.9375	0.7919 to 0.9923	0.2969	0.1891 to 0.4242	1.3334	0.2105		16.94	0.9744	0.8652 to 0.9994	0.2969	0.1891 to 0.4242	1.3859	0.0862		17.96	1	0.9000 to 1.000	0.3125	0.2024 to 0.4406	1.4545	0
16.94	0.9717	0.9195 to 0.9941	0.2969	0.1891 to 0.4242	1.382	0.0953		17.96	0.9375	0.7919 to 0.9923	0.3125	0.2024 to 0.4406	1.3636	0.2		17.96	0.9744	0.8652 to 0.9994	0.3125	0.2024 to 0.4406	1.4173	0.0819		19.11	1	0.9000 to 1.000	0.3281	0.2159 to 0.4569	1.4883	0
17.96	0.9717	0.9195 to 0.9941	0.3125	0.2024 to 0.4406	1.4134	0.0906		19.11	0.9375	0.7919 to 0.9923	0.3281	0.2159 to 0.4569	1.3953	0.1905		19.11	0.9744	0.8652 to 0.9994	0.3281	0.2159 to 0.4569	1.4502	0.078		20.63	1	0.9000 to 1.000	0.3438	0.2295 to 0.4730	1.5239	0
19.11	0.9717	0.9195 to 0.9941	0.3281	0.2159 to 0.4569	1.4462	0.0863		20.63	0.9375	0.7919 to 0.9923	0.3438	0.2295 to 0.4730	1.4287	0.1818		20.63	0.9744	0.8652 to 0.9994	0.3438	0.2295 to 0.4730	1.4849	0.0745		21.91	1	0.9000 to 1.000	0.3594	0.2432 to 0.4890	1.561	0
20.63	0.9717	0.9195 to 0.9941	0.3438	0.2295 to 0.4730	1.4808	0.0823		21.91	0.9375	0.7919 to 0.9923	0.3594	0.2432 to 0.4890	1.4635	0.1739		21.91	0.9744	0.8652 to 0.9994	0.3594	0.2432 to 0.4890	1.5211	0.0712		22.74	1	0.9000 to 1.000	0.375	0.2570 to 0.5049	1.6	0
21.91	0.9717	0.9195 to 0.9941	0.3594	0.2432 to 0.4890	1.5169	0.0787		22.74	0.9375	0.7919 to 0.9923	0.375	0.2570 to 0.5049	1.5	0.1667		22.74	0.9744	0.8652 to 0.9994	0.375	0.2570 to 0.5049	1.559	0.0683		23.51	1	0.9000 to 1.000	0.3906	0.2710 to 0.5207	1.641	0
22.74	0.9717	0.9195 to 0.9941	0.375	0.2570 to 0.5049	1.5547	0.0755		23.51	0.9375	0.7919 to 0.9923	0.3906	0.2710 to 0.5207	1.5384	0.16		23.51	0.9744	0.8652 to 0.9994	0.3906	0.2710 to 0.5207	1.5989	0.0655		23.9	1	0.9000 to 1.000	0.4063	0.2851 to 0.5363	1.6844	0
23.51	0.9717	0.9195 to 0.9941	0.3906	0.2710 to 0.5207	1.5945	0.0725		23.9	0.9375	0.7919 to 0.9923	0.4063	0.2851 to 0.5363	1.5791	0.1538		23.9	0.9744	0.8652 to 0.9994	0.4063	0.2851 to 0.5363	1.6412	0.063		25.36	1	0.9000 to 1.000	0.4219	0.2994 to 0.5518	1.7298	0
23.9	0.9717	0.9195 to 0.9941	0.4063	0.2851 to 0.5363	1.6367	0.0697		24.8	0.9375	0.7919 to 0.9923	0.4219	0.2994 to 0.5518	1.6217	0.1481		25.36	0.9744	0.8652 to 0.9994	0.4219	0.2994 to 0.5518	1.6855	0.0607		26.93	1	0.9000 to 1.000	0.4375	0.3137 to 0.5672	1.7778	0
24.8	0.9717	0.9195 to 0.9941	0.4219	0.2994 to 0.5518	1.6809	0.0671		26.13	0.9063	0.7498 to 0.9802	0.4219	0.2994 to 0.5518	1.5677	0.2221		26.93	0.9744	0.8652 to 0.9994	0.4375	0.3137 to 0.5672	1.7323	0.0585		28.73	1	0.9000 to 1.000	0.4531	0.3282 to 0.5825	1.8285	0
26.13	0.9623	0.9062 to 0.9896	0.4219	0.2994 to 0.5518	1.6646	0.0894		26.93	0.9063	0.7498 to 0.9802	0.4375	0.3137 to 0.5672	1.6112	0.2142		28.73	0.9744	0.8652 to 0.9994	0.4531	0.3282 to 0.5825	1.7817	0.0565		30.71	1	0.9000 to 1.000	0.4688	0.3428 to 0.5977	1.8825	0
26.93	0.9623	0.9062 to 0.9896	0.4375	0.3137 to 0.5672	1.7108	0.0862		28.73	0.9063	0.7498 to 0.9802	0.4531	0.3282 to 0.5825	1.6572	0.2068		30.71	0.9744	0.8652 to 0.9994	0.4688	0.3428 to 0.5977	1.8343	0.0546		31.45	1	0.9000 to 1.000	0.4844	0.3575 to 0.6127	1.9395	0
28.73	0.9623	0.9062 to 0.9896	0.4531	0.3282 to 0.5825	1.7596	0.0832		30.71	0.9063	0.7498 to 0.9802	0.4688	0.3428 to 0.5977	1.7061	0.1999		31.45	0.9744	0.8652 to 0.9994	0.4844	0.3575 to 0.6127	1.8898	0.0528		32.24	1	0.9000 to 1.000	0.5	0.3723 to 0.6277	2	0
30.71	0.9623	0.9062 to 0.9896	0.4688	0.3428 to 0.5977	1.8116	0.0804		31.45	0.9063	0.7498 to 0.9802	0.4844	0.3575 to 0.6127	1.7578	0.1934		32.24	0.9744	0.8652 to 0.9994	0.5	0.3723 to 0.6277	1.9488	0.0512		32.77	1	0.9000 to 1.000	0.5156	0.3873 to 0.6425	2.0644	0
31.45	0.9623	0.9062 to 0.9896	0.4844	0.3575 to 0.6127	1.8664	0.0778		32.24	0.9063	0.7498 to 0.9802	0.5	0.3723 to 0.6277	1.8126	0.1874		32.77	0.9744	0.8652 to 0.9994	0.5156	0.3873 to 0.6425	2.0116	0.0497		33.62	1	0.9000 to 1.000	0.5313	0.4023 to 0.6572	2.1336	0
32.24	0.9623	0.9062 to 0.9896	0.5	0.3723 to 0.6277	1.9246	0.0754		32.77	0.9063	0.7498 to 0.9802	0.5156	0.3873 to 0.6425	1.871	0.1817		33.62	0.9744	0.8652 to 0.9994	0.5313	0.4023 to 0.6572	2.0789	0.0482		34.81	1	0.9000 to 1.000	0.5469	0.4175 to 0.6718	2.207	0
32.77	0.9623	0.9062 to 0.9896	0.5156	0.3873 to 0.6425	1.9866	0.0731		33.62	0.9063	0.7498 to 0.9802	0.5313	0.4023 to 0.6572	1.9336	0.1764		34.81	0.9744	0.8652 to 0.9994	0.5469	0.4175 to 0.6718	2.1505	0.0468		35.58	1	0.9000 to 1.000	0.5625	0.4328 to 0.6863	2.2857	0
33.62	0.9623	0.9062 to 0.9896	0.5313	0.4023 to 0.6572	2.0531	0.071		34.81	0.9063	0.7498 to 0.9802	0.5469	0.4175 to 0.6718	2.0002	0.1713		35.58	0.9744	0.8652 to 0.9994	0.5625	0.4328 to 0.6863	2.2272	0.0455		36.84	1	0.9000 to 1.000	0.5781	0.4482 to 0.7006	2.3702	0
34.81	0.9623	0.9062 to 0.9896	0.5469	0.4175 to 0.6718	2.1238	0.0689		35.58	0.9063	0.7498 to 0.9802	0.5625	0.4328 to 0.6863	2.0715	0.1666		36.84	0.9744	0.8652 to 0.9994	0.5781	0.4482 to 0.7006	2.3096	0.0443		37.77	1	0.9000 to 1.000	0.5938	0.4637 to 0.7149	2.4618	0
35.58	0.9623	0.9062 to 0.9896	0.5625	0.4328 to 0.6863	2.1995	0.067		36.47	0.9063	0.7498 to 0.9802	0.5781	0.4482 to 0.7006	2.1481	0.1621		37.77	0.9744	0.8652 to 0.9994	0.5938	0.4637 to 0.7149	2.3988	0.0431		38.03	1	0.9000 to 1.000	0.6094	0.4793 to 0.7290	2.5602	0
36.47	0.9623	0.9062 to 0.9896	0.5781	0.4482 to 0.7006	2.2809	0.0652		37.31	0.875	0.7101 to 0.9649	0.5781	0.4482 to 0.7006	2.074	0.2162		38.03	0.9744	0.8652 to 0.9994	0.6094	0.4793 to 0.7290	2.4946	0.042		38.53	1	0.9000 to 1.000	0.625	0.4951 to 0.7430	2.6667	0
37.31	0.9528	0.8933 to 0.9845	0.5781	0.4482 to 0.7006	2.2584	0.0816		37.77	0.875	0.7101 to 0.9649	0.5938	0.4637 to 0.7149	2.1541	0.2105		38.53	0.9744	0.8652 to 0.9994	0.625	0.4951 to 0.7430	2.5984	0.041		38.91	1	0.9000 to 1.000	0.6406	0.5110 to 0.7568	2.7824	0
37.77	0.9528	0.8933 to 0.9845	0.5938	0.4637 to 0.7149	2.3456	0.0795		38.03	0.875	0.7101 to 0.9649	0.6094	0.4793 to 0.7290	2.2401	0.2051		38.91	0.9744	0.8652 to 0.9994	0.6406	0.5110 to 0.7568	2.7112	0.04		41.91	1	0.9000 to 1.000	0.6563	0.5270 to 0.7705	2.9095	0
38.03	0.9528	0.8933 to 0.9845	0.6094	0.4793 to 0.7290	2.4393	0.0775		38.53	0.875	0.7101 to 0.9649	0.625	0.4951 to 0.7430	2.3333	0.2		41.91	0.9744	0.8652 to 0.9994	0.6563	0.5270 to 0.7705	2.835	0.039		45.34	1	0.9000 to 1.000	0.6719	0.5431 to 0.7841	3.0479	0
38.53	0.9528	0.8933 to 0.9845	0.625	0.4951 to 0.7430	2.5408	0.0755		38.91	0.875	0.7101 to 0.9649	0.6406	0.5110 to 0.7568	2.4346	0.1951		45.34	0.9744	0.8652 to 0.9994	0.6719	0.5431 to 0.7841	2.9698	0.0381		46.19	1	0.9000 to 1.000	0.6875	0.5594 to 0.7976	3.2	0
38.91	0.9528	0.8933 to 0.9845	0.6406	0.5110 to 0.7568	2.6511	0.0737		40.79	0.875	0.7101 to 0.9649	0.6563	0.5270 to 0.7705	2.5458	0.1905		46.19	0.9744	0.8652 to 0.9994	0.6875	0.5594 to 0.7976	3.1181	0.0372		47.23	1	0.9000 to 1.000	0.7031	0.5758 to 0.8109	3.3681	0
40.79	0.9528	0.8933 to 0.9845	0.6563	0.5270 to 0.7705	2.7722	0.0719		43.77	0.8438	0.6721 to 0.9472	0.6563	0.5270 to 0.7705	2.455	0.238		47.23	0.9744	0.8652 to 0.9994	0.7031	0.5758 to 0.8109	3.2819	0.0364		48.19	1	0.9000 to 1.000	0.7188	0.5924 to 0.8240	3.5562	0
43.77	0.9434	0.8809 to 0.9789	0.6563	0.5270 to 0.7705	2.7448	0.0862		45.34	0.8438	0.6721 to 0.9472	0.6719	0.5431 to 0.7841	2.5718	0.2325		48.19	0.9744	0.8652 to 0.9994	0.7188	0.5924 to 0.8240	3.4651	0.0356		49.61	1	0.9000 to 1.000	0.7344	0.6091 to 0.8370	3.7651	0
45.34	0.9434	0.8809 to 0.9789	0.6719	0.5431 to 0.7841	2.8753	0.0842		46.19	0.8438	0.6721 to 0.9472	0.6875	0.5594 to 0.7976	2.7002	0.2272		49.61	0.9744	0.8652 to 0.9994	0.7344	0.6091 to 0.8370	3.6687	0.0349		51.82	1	0.9000 to 1.000	0.75	0.6260 to 0.8498	4	0
46.19	0.9434	0.8809 to 0.9789	0.6875	0.5594 to 0.7976	3.0189	0.0823		46.96	0.8438	0.6721 to 0.9472	0.7031	0.5758 to 0.8109	2.842	0.2222		51.82	0.9744	0.8652 to 0.9994	0.75	0.6260 to 0.8498	3.8976	0.0341		54.33	1	0.9000 to 1.000	0.7656	0.6431 to 0.8625	4.2662	0
46.96	0.9434	0.8809 to 0.9789	0.7031	0.5758 to 0.8109	3.1775	0.0805		47.6	0.8125	0.6356 to 0.9279	0.7031	0.5758 to 0.8109	2.7366	0.2667		54.33	0.9744	0.8652 to 0.9994	0.7656	0.6431 to 0.8625	4.157	0.0334		56.4	1	0.9000 to 1.000	0.7813	0.6603 to 0.8749	4.5725	0
47.6	0.934	0.8687 to 0.9730	0.7031	0.5758 to 0.8109	3.1458	0.0939		48.13	0.8125	0.6356 to 0.9279	0.7188	0.5924 to 0.8240	2.8894	0.2609		56.4	0.9744	0.8652 to 0.9994	0.7813	0.6603 to 0.8749	4.4554	0.0328		57.51	1	0.9000 to 1.000	0.7969	0.6777 to 0.8872	4.9237	0
48.13	0.934	0.8687 to 0.9730	0.7188	0.5924 to 0.8240	3.3215	0.0918		48.44	0.7813	0.6003 to 0.9072	0.7188	0.5924 to 0.8240	2.7784	0.3043		57.51	0.9744	0.8652 to 0.9994	0.7969	0.6777 to 0.8872	4.7976	0.0321		58.93	1	0.9000 to 1.000	0.8125	0.6954 to 0.8992	5.3333	0
48.44	0.9245	0.8567 to 0.9669	0.7188	0.5924 to 0.8240	3.2877	0.105		49.11	0.7813	0.6003 to 0.9072	0.7344	0.6091 to 0.8370	2.9416	0.2978		58.62	0.9744	0.8652 to 0.9994	0.8125	0.6954 to 0.8992	5.1968	0.0315		60.18	1	0.9000 to 1.000	0.8281	0.7132 to 0.9110	5.8173	0
49.11	0.9245	0.8567 to 0.9669	0.7344	0.6091 to 0.8370	3.4808	0.1028		50.22	0.75	0.5660 to 0.8854	0.7344	0.6091 to 0.8370	2.8238	0.3404		59.58	0.9487	0.8268 to 0.9937	0.8125	0.6954 to 0.8992	5.0597	0.0631		64.18	1	0.9000 to 1.000	0.8438	0.7314 to 0.9224	6.402	0
50.22	0.9151	0.8449 to 0.9604	0.7344	0.6091 to 0.8370	3.4454	0.1156		51.82	0.75	0.5660 to 0.8854	0.75	0.6260 to 0.8498	3	0.3333		60.18	0.9487	0.8268 to 0.9937	0.8281	0.7132 to 0.9110	5.5189	0.0619		70.7	1	0.9000 to 1.000	0.8594	0.7498 to 0.9336	7.1124	0
51.82	0.9151	0.8449 to 0.9604	0.75	0.6260 to 0.8498	3.6604	0.1132		54.33	0.75	0.5660 to 0.8854	0.7656	0.6431 to 0.8625	3.1997	0.3265		64.18	0.9487	0.8268 to 0.9937	0.8438	0.7314 to 0.9224	6.0736	0.0608		74.78	1	0.9000 to 1.000	0.875	0.7685 to 0.9445	8	0
54.33	0.9151	0.8449 to 0.9604	0.7656	0.6431 to 0.8625	3.904	0.1109		56.07	0.75	0.5660 to 0.8854	0.7813	0.6603 to 0.8749	3.4294	0.32		69.28	0.9487	0.8268 to 0.9937	0.8594	0.7498 to 0.9336	6.7475	0.0597		76.53	1	0.9000 to 1.000	0.8906	0.7875 to 0.9549	9.1408	0
56.07	0.9151	0.8449 to 0.9604	0.7813	0.6603 to 0.8749	4.1843	0.1087		56.73	0.7188	0.5325 to 0.8625	0.7813	0.6603 to 0.8749	3.2867	0.3599		72.08	0.9231	0.7913 to 0.9838	0.8594	0.7498 to 0.9336	6.5654	0.0895		78.72	0.9714	0.8508 to 0.9993	0.8906	0.7875 to 0.9549	8.8793	0.0321
56.73	0.9057	0.8333 to 0.9538	0.7813	0.6603 to 0.8749	4.1413	0.1207		57.07	0.7188	0.5325 to 0.8625	0.7969	0.6777 to 0.8872	3.5391	0.3529		74.78	0.9231	0.7913 to 0.9838	0.875	0.7685 to 0.9445	7.3848	0.0879		81.34	0.9714	0.8508 to 0.9993	0.9063	0.8070 to 0.9648	10.3671	0.0316
57.07	0.9057	0.8333 to 0.9538	0.7969	0.6777 to 0.8872	4.4594	0.1183		57.45	0.6875	0.4999 to 0.8388	0.7969	0.6777 to 0.8872	3.385	0.3921		77.5	0.9231	0.7913 to 0.9838	0.8906	0.7875 to 0.9549	8.4378	0.0863		82.39	0.9429	0.8084 to 0.9930	0.9063	0.8070 to 0.9648	10.063	0.063
57.45	0.8962	0.8219 to 0.9470	0.7969	0.6777 to 0.8872	4.4126	0.1303		57.89	0.6563	0.4681 to 0.8143	0.7969	0.6777 to 0.8872	3.2314	0.4313		79.46	0.8974	0.7578 to 0.9713	0.8906	0.7875 to 0.9549	8.2029	0.1152		82.63	0.9429	0.8084 to 0.9930	0.9219	0.8270 to 0.9741	12.073	0.0619
57.89	0.8868	0.8106 to 0.9401	0.7969	0.6777 to 0.8872	4.3663	0.1421		58.15	0.6563	0.4681 to 0.8143	0.8125	0.6954 to 0.8992	3.5003	0.423		80.22	0.8718	0.7257 to 0.9570	0.8906	0.7875 to 0.9549	7.9689	0.1439		82.77	0.9143	0.7694 to 0.9820	0.9219	0.8270 to 0.9741	11.7068	0.093
58.15	0.8868	0.8106 to 0.9401	0.8125	0.6954 to 0.8992	4.7296	0.1393		59.12	0.625	0.4369 to 0.7890	0.8125	0.6954 to 0.8992	3.3333	0.4615		80.72	0.8718	0.7257 to 0.9570	0.9063	0.8070 to 0.9648	9.3042	0.1415		83.4	0.8857	0.7326 to 0.9680	0.9219	0.8270 to 0.9741	11.3406	0.124
58.8	0.8774	0.7994 to 0.9331	0.8125	0.6954 to 0.8992	4.6795	0.1509		60.18	0.625	0.4369 to 0.7890	0.8281	0.7132 to 0.9110	3.6358	0.4528		81.77	0.8462	0.6947 to 0.9414	0.9063	0.8070 to 0.9648	9.0309	0.1697		84.89	0.8571	0.6974 to 0.9519	0.9219	0.8270 to 0.9741	10.9744	0.155
59.58	0.8679	0.7883 to 0.9259	0.8125	0.6954 to 0.8992	4.6288	0.1626		61.69	0.625	0.4369 to 0.7890	0.8438	0.7314 to 0.9224	4.0013	0.4444		83.94	0.8462	0.6947 to 0.9414	0.9219	0.8270 to 0.9741	10.8348	0.1668		87.58	0.8571	0.6974 to 0.9519	0.9375	0.8476 to 0.9827	13.7136	0.1524
60.18	0.8679	0.7883 to 0.9259	0.8281	0.7132 to 0.9110	5.0489	0.1595		65.41	0.5938	0.4064 to 0.7630	0.8438	0.7314 to 0.9224	3.8015	0.4814		85.57	0.8205	0.6647 to 0.9246	0.9219	0.8270 to 0.9741	10.5058	0.1947		90.28	0.8286	0.6635 to 0.9344	0.9375	0.8476 to 0.9827	13.2576	0.1828
61.69	0.8679	0.7883 to 0.9259	0.8438	0.7314 to 0.9224	5.5563	0.1566		69.49	0.5938	0.4064 to 0.7630	0.8594	0.7498 to 0.9336	4.2233	0.4727		86.35	0.8205	0.6647 to 0.9246	0.9375	0.8476 to 0.9827	13.128	0.1915		92.14	0.8	0.6306 to 0.9156	0.9375	0.8476 to 0.9827	12.8	0.2133
65.41	0.8585	0.7774 to 0.9186	0.8438	0.7314 to 0.9224	5.4962	0.1677		71.71	0.5625	0.3766 to 0.7364	0.8594	0.7498 to 0.9336	4.0007	0.5091		87.39	0.7949	0.6354 to 0.9070	0.9375	0.8476 to 0.9827	12.7184	0.2188		93.11	0.7714	0.5986 to 0.8958	0.9375	0.8476 to 0.9827	12.3424	0.2438
69.28	0.8585	0.7774 to 0.9186	0.8594	0.7498 to 0.9336	6.106	0.1646		72.38	0.5313	0.3474 to 0.7091	0.8594	0.7498 to 0.9336	3.7788	0.5454		88.02	0.7692	0.6067 to 0.8887	0.9375	0.8476 to 0.9827	12.3072	0.2462		93.17	0.7429	0.5674 to 0.8751	0.9375	0.8476 to 0.9827	11.8864	0.2742
70.87	0.8491	0.7665 to 0.9112	0.8594	0.7498 to 0.9336	6.0391	0.1756		72.96	0.5	0.3189 to 0.6811	0.8594	0.7498 to 0.9336	3.5562	0.5818		88.44	0.7436	0.5787 to 0.8696	0.9375	0.8476 to 0.9827	11.8976	0.2735		93.51	0.7429	0.5674 to 0.8751	0.9531	0.8691 to 0.9902	15.8401	0.2698
71.71	0.8396	0.7557 to 0.9037	0.8594	0.7498 to 0.9336	5.9716	0.1866		74.37	0.5	0.3189 to 0.6811	0.875	0.7685 to 0.9445	4	0.5714		88.95	0.7179	0.5513 to 0.8500	0.9375	0.8476 to 0.9827	11.4864	0.3009		93.9	0.7143	0.5370 to 0.8536	0.9531	0.8691 to 0.9902	15.2303	0.2998
72.38	0.8302	0.7450 to 0.8961	0.8594	0.7498 to 0.9336	5.9047	0.1976		75.66	0.4688	0.2909 to 0.6526	0.875	0.7685 to 0.9445	3.7504	0.6071		89.39	0.6923	0.5243 to 0.8298	0.9375	0.8476 to 0.9827	11.0768	0.3282		94.35	0.6857	0.5071 to 0.8315	0.9531	0.8691 to 0.9902	14.6205	0.3298
72.96	0.8208	0.7343 to 0.8885	0.8594	0.7498 to 0.9336	5.8378	0.2085		76.71	0.4688	0.2909 to 0.6526	0.8906	0.7875 to 0.9549	4.2852	0.5965		90.85	0.6667	0.4978 to 0.8091	0.9375	0.8476 to 0.9827	10.6672	0.3555		94.8	0.6857	0.5071 to 0.8315	0.9688	0.8916 to 0.9962	21.9776	0.3244
74.37	0.8208	0.7343 to 0.8885	0.875	0.7685 to 0.9445	6.5664	0.2048		78.39	0.4375	0.2636 to 0.6234	0.8906	0.7875 to 0.9549	3.9991	0.6316		92.27	0.641	0.4718 to 0.7880	0.9375	0.8476 to 0.9827	10.256	0.3829		94.93	0.6857	0.5071 to 0.8315	0.9844	0.9160 to 0.9996	43.9551	0.3193
75.66	0.8113	0.7238 to 0.8808	0.875	0.7685 to 0.9445	6.4904	0.2157		79.94	0.4063	0.2370 to 0.5936	0.8906	0.7875 to 0.9549	3.7139	0.6666		92.46	0.6154	0.4462 to 0.7664	0.9375	0.8476 to 0.9827	9.8464	0.4102		95.43	0.6571	0.4779 to 0.8087	0.9844	0.9160 to 0.9996	42.1218	0.3483
76.53	0.8113	0.7238 to 0.8808	0.8906	0.7875 to 0.9549	7.4159	0.2119		80.55	0.4063	0.2370 to 0.5936	0.9063	0.8070 to 0.9648	4.3362	0.6551		92.57	0.5897	0.4210 to 0.7443	0.9375	0.8476 to 0.9827	9.4352	0.4377		95.94	0.6571	0.4779 to 0.8087	1	0.9440 to 1.000		0.3429
77.18	0.8019	0.7132 to 0.8730	0.8906	0.7875 to 0.9549	7.33	0.2224		81.6	0.375	0.2110 to 0.5631	0.9063	0.8070 to 0.9648	4.0021	0.6896		92.93	0.5641	0.3962 to 0.7219	0.9375	0.8476 to 0.9827	9.0256	0.465		96.06	0.6286	0.4492 to 0.7853	1	0.9440 to 1.000		0.3714
78.14	0.7925	0.7028 to 0.8651	0.8906	0.7875 to 0.9549	7.2441	0.233		83.97	0.375	0.2110 to 0.5631	0.9219	0.8270 to 0.9741	4.8015	0.6779		93.92	0.5641	0.3962 to 0.7219	0.9531	0.8691 to 0.9902	12.0277	0.4573		96.12	0.6	0.4211 to 0.7613	1	0.9440 to 1.000		0.4
79.18	0.783	0.6924 to 0.8572	0.8906	0.7875 to 0.9549	7.1572	0.2437		85.59	0.3438	0.1857 to 0.5319	0.9219	0.8270 to 0.9741	4.402	0.7118		94.7	0.5385	0.3718 to 0.6991	0.9531	0.8691 to 0.9902	11.4819	0.4842		96.28	0.5714	0.3935 to 0.7368	1	0.9440 to 1.000		0.4286
79.72	0.7736	0.6821 to 0.8492	0.8906	0.7875 to 0.9549	7.0713	0.2542		85.8	0.3438	0.1857 to 0.5319	0.9375	0.8476 to 0.9827	5.5008	0.6999		94.8	0.5385	0.3718 to 0.6991	0.9688	0.8916 to 0.9962	17.2596	0.4764		96.53	0.5429	0.3665 to 0.7117	1	0.9440 to 1.000		0.4571
80.22	0.7642	0.6718 to 0.8412	0.8906	0.7875 to 0.9549	6.9854	0.2648		85.9	0.3125	0.1612 to 0.5001	0.9375	0.8476 to 0.9827	5	0.7333		95.36	0.5385	0.3718 to 0.6991	0.9844	0.9160 to 0.9996	34.5192	0.4688		96.67	0.5143	0.3399 to 0.6862	1	0.9440 to 1.000		0.4857
80.55	0.7642	0.6718 to 0.8412	0.9063	0.8070 to 0.9648	8.1558	0.2602		87.04	0.2813	0.1375 to 0.4675	0.9375	0.8476 to 0.9827	4.5008	0.7666		95.92	0.5385	0.3718 to 0.6991	1	0.9440 to 1.000		0.4615		97.2	0.4857	0.3138 to 0.6601	1	0.9440 to 1.000		0.5143
80.83	0.7547	0.6616 to 0.8331	0.9063	0.8070 to 0.9648	8.0544	0.2707		88.99	0.25	0.1146 to 0.4340	0.9375	0.8476 to 0.9827	4	0.8		96.08	0.5128	0.3478 to 0.6758	1	0.9440 to 1.000		0.4872		97.71	0.4571	0.2883 to 0.6335	1	0.9440 to 1.000		0.5429
81.62	0.7453	0.6514 to 0.8249	0.9063	0.8070 to 0.9648	7.9541	0.281		90.43	0.2188	0.09277 to 0.3997	0.9375	0.8476 to 0.9827	3.5008	0.8333		96.18	0.4872	0.3242 to 0.6522	1	0.9440 to 1.000		0.5128		97.88	0.4286	0.2632 to 0.6065	1	0.9440 to 1.000		0.5714
82.39	0.7358	0.6413 to 0.8168	0.9063	0.8070 to 0.9648	7.8527	0.2915		92.08	0.1875	0.07208 to 0.3644	0.9375	0.8476 to 0.9827	3	0.8667		96.21	0.4615	0.3009 to 0.6282	1	0.9440 to 1.000		0.5385		98.47	0.4	0.2387 to 0.5789	1	0.9440 to 1.000		0.6
82.63	0.7358	0.6413 to 0.8168	0.9219	0.8270 to 0.9741	9.4213	0.2866		93.96	0.1875	0.07208 to 0.3644	0.9531	0.8691 to 0.9902	3.9979	0.8525		96.34	0.4359	0.2781 to 0.6038	1	0.9440 to 1.000		0.5641		98.91	0.3714	0.2147 to 0.5508	1	0.9440 to 1.000		0.6286
82.77	0.7264	0.6313 to 0.8085	0.9219	0.8270 to 0.9741	9.3009	0.2968		94.8	0.1875	0.07208 to 0.3644	0.9688	0.8916 to 0.9962	6.0096	0.8387		96.98	0.4103	0.2557 to 0.5790	1	0.9440 to 1.000		0.5897		99.18	0.3429	0.1913 to 0.5221	1	0.9440 to 1.000		0.6571
83.4	0.717	0.6212 to 0.8002	0.9219	0.8270 to 0.9741	9.1805	0.307		95.36	0.1875	0.07208 to 0.3644	0.9844	0.9160 to 0.9996	12.0192	0.8254		97.87	0.3846	0.2336 to 0.5538	1	0.9440 to 1.000		0.6154		99.53	0.3143	0.1685 to 0.4929	1	0.9440 to 1.000		0.6857
84.66	0.7075	0.6113 to 0.7919	0.9219	0.8270 to 0.9741	9.0589	0.3173		96.07	0.1875	0.07208 to 0.3644	1	0.9440 to 1.000		0.8125		98.54	0.359	0.2120 to 0.5282	1	0.9440 to 1.000		0.641		99.69	0.2857	0.1464 to 0.4630	1	0.9440 to 1.000		0.7143
85.37	0.6981	0.6013 to 0.7835	0.9219	0.8270 to 0.9741	8.9385	0.3275		96.4	0.1563	0.05275 to 0.3279	1	0.9440 to 1.000		0.8437		98.9	0.3333	0.1909 to 0.5022	1	0.9440 to 1.000		0.6667		99.78	0.2571	0.1249 to 0.4326	1	0.9440 to 1.000		0.7429
85.59	0.6887	0.5914 to 0.7751	0.9219	0.8270 to 0.9741	8.8182	0.3377		97.53	0.125	0.03513 to 0.2899	1	0.9440 to 1.000		0.875		99.25	0.3077	0.1702 to 0.4757	1	0.9440 to 1.000		0.6923		99.91	0.2286	0.1042 to 0.4014	1	0.9440 to 1.000		0.7714
85.8	0.6887	0.5914 to 0.7751	0.9375	0.8476 to 0.9827	11.0192	0.3321		98.57	0.09375	0.01977 to 0.2502	1	0.9440 to 1.000		0.9063		99.56	0.2821	0.1500 to 0.4487	1	0.9440 to 1.000		0.7179
85.9	0.6792	0.5816 to 0.7666	0.9375	0.8476 to 0.9827	10.8672	0.3422		99.3	0.0625	0.007661 to 0.2081	1	0.9440 to 1.000		0.9375		99.69	0.2564	0.1304 to 0.4213	1	0.9440 to 1.000		0.7436
86.45	0.6698	0.5718 to 0.7581	0.9375	0.8476 to 0.9827	10.7168	0.3522										99.84	0.2308	0.1113 to 0.3933	1	0.9440 to 1.000		0.7692				ROC Curve Area	0.977232
87.39	0.6604	0.5620 to 0.7496	0.9375	0.8476 to 0.9827	10.5664	0.3622										99.93	0.2051	0.09296 to 0.3646	1	0.9440 to 1.000		0.7949				Standard Error	0.0114621
87.97	0.6509	0.5522 to 0.7410	0.9375	0.8476 to 0.9827	10.4144	0.3724																				95% Confidence Interval	0.9548 To 0.9997
88.13	0.6415	0.5426 to 0.7323	0.9375	0.8476 to 0.9827	10.264	0.3824																				P Value	< 0.0001
88.44	0.6321	0.5329 to 0.7237	0.9375	0.8476 to 0.9827	10.1136	0.3924					ROC Curve Area	0.809814														Sample Size - Healthy	64
88.95	0.6226	0.5233 to 0.7150	0.9375	0.8476 to 0.9827	9.9616	0.4026					Standard Error	0.0475144														Sample Size - S	35
89.28	0.6132	0.5137 to 0.7062	0.9375	0.8476 to 0.9827	9.8112	0.4126					95% Confidence Interval	0.7167 To 0.9029						ROC Curve Area	0.945112
89.47	0.6038	0.5041 to 0.6975	0.9375	0.8476 to 0.9827	9.6608	0.4226					P Value	< 0.0001						Standard Error	0.02398
89.73	0.5943	0.4946 to 0.6887	0.9375	0.8476 to 0.9827	9.5088	0.4327					Sample Size - Healthy	64						95% Confidence Interval	0.8981 To 0.9921
90.43	0.5849	0.4851 to 0.6798	0.9375	0.8476 to 0.9827	9.3584	0.4428					Sample Size - E	32						P Value	< 0.0001
91.08	0.5755	0.4757 to 0.6709	0.9375	0.8476 to 0.9827	9.208	0.4528												Sample Size - Healthy	64
91.66	0.566	0.4663 to 0.6620	0.9375	0.8476 to 0.9827	9.056	0.4629												Sample Size - M	39
92.27	0.5566	0.4569 to 0.6531	0.9375	0.8476 to 0.9827	8.9056	0.473
92.46	0.5472	0.4475 to 0.6441	0.9375	0.8476 to 0.9827	8.7552	0.483
92.57	0.5377	0.4382 to 0.6351	0.9375	0.8476 to 0.9827	8.6032	0.4931
92.87	0.5283	0.4289 to 0.6260	0.9375	0.8476 to 0.9827	8.4528	0.5031
93.11	0.5189	0.4197 to 0.6170	0.9375	0.8476 to 0.9827	8.3024	0.5132
93.17	0.5094	0.4105 to 0.6078	0.9375	0.8476 to 0.9827	8.1504	0.5233
93.51	0.5094	0.4105 to 0.6078	0.9531	0.8691 to 0.9902	10.8614	0.5147
93.9	0.5	0.4013 to 0.5987	0.9531	0.8691 to 0.9902	10.661	0.5246
94.31	0.4906	0.3922 to 0.5895	0.9531	0.8691 to 0.9902	10.4606	0.5345
94.7	0.4811	0.3830 to 0.5803	0.9531	0.8691 to 0.9902	10.258	0.5444
94.8	0.4811	0.3830 to 0.5803	0.9688	0.8916 to 0.9962	15.4199	0.5356
94.93	0.4811	0.3830 to 0.5803	0.9844	0.9160 to 0.9996	30.8397	0.5271
95.43	0.4717	0.3740 to 0.5711	0.9844	0.9160 to 0.9996	30.2372	0.5367
95.92	0.4717	0.3740 to 0.5711	1	0.9440 to 1.000		0.5283
96.01	0.4623	0.3649 to 0.5618	1	0.9440 to 1.000		0.5377
96.06	0.4528	0.3559 to 0.5525	1	0.9440 to 1.000		0.5472
96.12	0.4434	0.3469 to 0.5431	1	0.9440 to 1.000		0.5566
96.16	0.434	0.3380 to 0.5337	1	0.9440 to 1.000		0.566
96.18	0.4245	0.3291 to 0.5243	1	0.9440 to 1.000		0.5755
96.21	0.4151	0.3202 to 0.5149	1	0.9440 to 1.000		0.5849
96.27	0.4057	0.3113 to 0.5054	1	0.9440 to 1.000		0.5943
96.35	0.3962	0.3025 to 0.4959	1	0.9440 to 1.000		0.6038
96.43	0.3868	0.2938 to 0.4863	1	0.9440 to 1.000		0.6132
96.48	0.3774	0.2850 to 0.4767	1	0.9440 to 1.000		0.6226
96.58	0.3679	0.2763 to 0.4671	1	0.9440 to 1.000		0.6321
96.67	0.3585	0.2677 to 0.4574	1	0.9440 to 1.000		0.6415
97.11	0.3491	0.2590 to 0.4478	1	0.9440 to 1.000		0.6509
97.6	0.3396	0.2504 to 0.4380	1	0.9440 to 1.000		0.6604
97.71	0.3302	0.2419 to 0.4282	1	0.9440 to 1.000		0.6698
97.88	0.3208	0.2334 to 0.4184	1	0.9440 to 1.000		0.6792
98.14	0.3113	0.2249 to 0.4086	1	0.9440 to 1.000		0.6887
98.39	0.3019	0.2165 to 0.3987	1	0.9440 to 1.000		0.6981
98.57	0.2925	0.2081 to 0.3887	1	0.9440 to 1.000		0.7075
98.72	0.283	0.1998 to 0.3788	1	0.9440 to 1.000		0.717
98.87	0.2736	0.1915 to 0.3687	1	0.9440 to 1.000		0.7264
98.91	0.2642	0.1832 to 0.3587	1	0.9440 to 1.000		0.7358
98.94	0.2547	0.1751 to 0.3486	1	0.9440 to 1.000		0.7453
99.18	0.2453	0.1669 to 0.3384	1	0.9440 to 1.000		0.7547
99.49	0.2358	0.1588 to 0.3282	1	0.9440 to 1.000		0.7642
99.56	0.2264	0.1508 to 0.3179	1	0.9440 to 1.000		0.7736
99.61	0.217	0.1428 to 0.3076	1	0.9440 to 1.000		0.783
99.69	0.2075	0.1349 to 0.2972	1	0.9440 to 1.000		0.7925
99.78	0.1981	0.1270 to 0.2868	1	0.9440 to 1.000		0.8019
99.82	0.1887	0.1192 to 0.2762	1	0.9440 to 1.000		0.8113
99.84	0.1792	0.1115 to 0.2657	1	0.9440 to 1.000		0.8208
99.93	0.1698	0.1039 to 0.2550	1	0.9440 to 1.000		0.8302
		ROC Curve Area	0.914873
		Standard Error	0.0221768
		95% Confidence Interval	0.8714 To 0.9583
		P Value	< 0.0001
		Sample Size - Healthy	64
		Sample Size - Periodontitis	106
